# Supplementary material for: Gene Expression Changes and Associated Pathways Involved in the Progression of Prostate Cancer Advanced Stages
Source: Front Genet. 2021 Jan 21;11:613162. doi: 10.3389/fgene.2020.613162 (PMC7859645; doi:10.3389/fgene.2020.613162)
Supplement: SUPPLEMENTARY TABLE S1 — List statistically significant genes according to quasi-likelihood F-test for the LAPC. [file Data_Sheet_1.xlsx]

## Sheet: Table S1
Gene ID	Symbol	Biotype	Name	rel. expression
			days_to_recurrence	51	75	76	77	81	84	85	86	89	98	105	117	124	131	170	180	189	196	197	198	207	215	216	218	308	310	329	338	344	353	429	442	473	559	606	626	637	664	679	740	752	765	786	921	1022	1060
ENSG00000111215	PRR4	protein_coding	proline rich 4 (lacrimal)	-1.16777	-1.02108	0.0835763	2.0828	0.99156	-0.203547	-1.76713	-0.576634	-1.43509	-0.240672	2.63468	1.04404	-0.208042	1.32855	-0.190831	-1.93619	-1.41091	-1.34728	0.209736	-0.301269	-0.362645	-1.09056	-1.48489	-0.708521	-0.605359	1.11184	-0.24073	-1.4391	-0.943215	0.944164	-2.03236	-2.06802	-1.30915	-0.726469	-1.49961	-0.919295	-0.184125	-0.970989	0.261926	-0.218472	-0.203472	0.289882	0.54944	-0.293111	-0.946092	0.014082
ENSG00000143632	ACTA1	protein_coding	actin, alpha 1, skeletal muscle	-0.746631	-1.16623	-0.942072	-0.631852	0.125776	-2.10685	0.362195	0.260295	-1.59039	1.72635	-2.47045	1.14102	-1.92539	0.764263	0.143647	3.56042	0.748776	0.974945	0.885561	0.231107	-1.6792	-1.5426	-2.51258	-2.30962	0.619625	-0.992848	5.21408	0.806292	-0.527916	0.530526	-1.096	-0.580533	-2.46406	-2.52715	1.62992	-3.25508	-1.44992	-1.06726	4.48239	-2.67585	0.15474	-1.43391	-2.36902	9.82565	5.78716	-2.10527
ENSG00000109063	MYH3	protein_coding	myosin heavy chain 3	-0.71792	-0.636824	0.265924	-1.51392	-1.00016	-1.95095	-1.61234	1.2559	0.681418	-0.796683	-0.526187	-0.301738	-0.211637	-0.275272	-1.95934	0.836107	-0.826562	-0.707444	-0.263772	-0.621384	-1.27395	-0.703492	-0.331431	-0.413189	2.55924	0.709868	2.23912	-0.135904	-0.0723477	0.0147258	-1.05854	0.0936625	-0.458145	0.660039	-0.776195	-1.20654	-0.422381	-0.738935	2.22284	-0.872891	2.29305	0.400814	-0.990889	7.01621	2.2663	-0.469955
ENSG00000114854	TNNC1	protein_coding	troponin C1, slow skeletal and cardiac type	0.10816	-1.20393	-0.286648	-1.59171	-0.660804	-1.17805	-0.408832	0.486348	-0.0943736	-1.01911	0.0451008	-0.963349	-1.19231	-1.80176	-0.322685	2.87182	0.185908	-1.04222	-0.962195	-0.52085	-1.02486	0.652363	-0.773311	-1.84123	1.57617	-1.67273	4.2056	-0.984886	0.635004	0.233049	-1.51022	1.26269	0.472495	0.0297311	0.618041	-1.5028	-0.606322	-0.948902	2.99692	-1.02274	0.00806897	-0.883495	-1.41106	7.96913	4.48432	-0.746571
ENSG00000183091	NEB	protein_coding	nebulin	-1.18706	-0.0677458	-1.49992	-1.58396	0.171794	-0.415525	-0.93179	0.235483	-1.22204	-0.531935	-0.339183	-0.676136	-0.145611	-1.41417	-0.718729	1.8998	0.834727	1.68365	-0.280735	-0.811368	0.649582	-1.37347	-0.353474	-0.0572737	0.413509	-0.384305	3.12816	-1.64235	-0.416157	0.172737	-1.49497	-0.623224	0.678006	-1.51434	-1.68768	0.114841	-0.26859	-1.95378	2.18275	-0.676893	1.57265	-0.122361	0.189519	7.02641	3.16065	-1.22248
ENSG00000173991	TCAP	protein_coding	titin-cap	-1.24435	-0.471941	-0.690905	-2.35336	-1.18351	-1.59863	-0.447778	0.308802	2.52491	-0.550077	-0.903484	-0.690289	-0.508578	-0.484831	-0.868035	2.30506	0.0366936	-1.7277	-0.528197	-1.22998	0.385828	0.538526	-1.40757	-0.648125	-0.711039	-2.08637	4.71252	-2.36358	-0.245583	-0.592265	-1.69248	1.26888	-0.333336	1.76193	0.165863	-1.08742	-0.757421	-0.172375	3.33472	-0.577577	0.343791	-0.470944	-2.56415	8.29834	5.03331	-1.84989
ENSG00000239474	KLHL41	protein_coding	kelch like family member 41	0.793144	-0.884796	-0.306148	0.0559572	0.144261	-1.33747	0.313804	-0.543324	-1.4996	0.0818386	-0.40931	0.0454009	-1.1543	-0.202848	-1.13172	2.88218	1.33424	-0.0722633	0.494746	-0.875416	-0.585663	-0.465738	-0.657283	-0.847486	0.110045	-0.48209	3.74619	-1.8001	-0.79511	-0.20919	-0.0620452	-1.24185	-1.43504	-0.962065	-0.486783	-0.805053	-0.486683	0.0890876	2.55687	-1.05511	0.170201	-0.64315	-1.01192	7.83361	3.4675	-0.987031
ENSG00000159173	TNNI1	protein_coding	troponin I1, slow skeletal type	-1.12169	0.972124	0.101527	-1.13626	0.347559	-0.798358	-1.09906	0.155113	-0.329322	-0.265138	-0.26512	-0.109465	-0.207789	-0.780677	-0.0546595	1.48549	0.0576338	-0.217178	-2.60972	-0.982133	0.492972	0.510946	1.43263	-0.778059	-0.379314	0.526671	2.79571	-1.80044	-0.244283	-1.16839	-1.85785	0.0105829	-0.171314	0.729708	-0.21963	-0.261254	0.0951733	-0.541863	1.9613	0.352898	-1.89514	-1.99689	0.783627	7.07414	3.03479	-0.679257
ENSG00000173110	HSPA6	protein_coding	heat shock protein family A (Hsp70) member 6	0.689656	-0.761831	0.608497	-1.3805	-0.725917	-1.01532	-1.00585	-0.283591	-0.12696	0.564356	0.659522	-0.526638	0.430469	-0.658161	-0.628001	-0.0993011	0.0862357	-1.15213	-0.250939	-0.816436	-0.437682	0.571185	-1.24392	-1.75347	0.462769	0.590462	0.0478171	-1.55475	0.0629749	-0.788061	-0.379021	0.0978822	-1.64536	0.398942	0.750563	3.32565	1.00163	-0.051861	1.18311	-0.585194	-0.702653	0.715468	-0.582139	0.899118	1.40569	-0.0505429
ENSG00000148677	ANKRD1	protein_coding	ankyrin repeat domain 1	-2.31845	-0.559848	0.675932	0.982514	-0.528675	0.821837	0.881784	0.197494	1.62094	0.905267	0.603058	-0.656564	-2.4107	-1.56603	-0.340241	1.37628	0.92003	-0.723833	1.28164	2.67071	-2.50737	-3.35563	-2.36952	-2.81065	0.655906	-1.42221	3.554	1.54736	3.88258	-2.98914	-2.09327	-1.54006	-3.28265	-2.38215	1.25716	-1.89852	-1.7049	-1.55864	2.24745	-2.11784	1.29617	2.16404	-3.15301	7.27592	6.0129	1.50406
ENSG00000105290	APLP1	protein_coding	amyloid beta precursor like protein 1	-0.660485	0.88435	-0.0787815	-0.217581	-0.655438	2.82194	5.50136	-0.599772	3.07678	0.500583	1.00951	0.120827	1.85511	-0.643794	-1.36811	1.17656	-0.44901	-0.49911	0.230303	-0.933663	0.776043	2.45474	-1.32997	-1.4773	1.07084	-1.73217	-0.842119	-1.76464	-0.589878	-0.128625	-0.463089	0.0262298	-0.338634	1.66647	0.255307	0.774509	-1.12123	-0.139941	-0.0940305	0.934506	-0.912569	-1.44891	-1.02065	-0.711659	-0.284078	-0.0388584
ENSG00000143318	CASQ1	protein_coding	calsequestrin 1	1.89612	-0.619728	0.530376	-1.52555	0.56675	-1.7176	0.466739	0.242002	-1.672	0.93805	-0.77641	1.28068	-0.284789	1.30221	-1.26439	1.90288	0.883253	0.132642	0.623624	0.0108283	-2.83979	-3.26149	-0.635454	-1.6619	0.096305	-1.66828	2.38152	-1.71309	0.507726	1.02254	-1.1221	-1.59975	-1.44438	-1.83486	1.17184	-2.89343	-1.54603	0.622836	2.21937	-2.14592	0.298756	1.151	-1.25564	7.22643	3.52081	0.303177
ENSG00000196136	SERPINA3	protein_coding	serpin family A member 3	-3.13723	-2.08287	2.37054	-0.581126	1.18178	0.631204	-1.52909	-0.0779756	-1.92789	3.26506	0.735649	1.35313	1.70775	-1.0431	0.647906	-4.60549	0.173546	-2.02885	1.23609	1.06657	-1.21125	-0.321774	-1.37516	-5.08323	0.0509525	-0.877326	-1.67948	-2.76627	0.575859	-0.34389	-1.41489	-1.1665	-2.47355	-2.68564	-0.0127905	-0.749918	-1.49562	-0.557294	3.29896	-0.665626	-2.30371	1.1145	0.517605	2.08876	2.35237	3.03716
ENSG00000155657	TTN	protein_coding	titin	-1.89338	-0.0812831	0.551176	-1.08439	-0.481907	-1.8397	-2.53232	-0.0727926	-1.36171	2.44923	-1.22004	-0.775552	0.260263	-0.256113	-0.6885	0.88313	0.271539	-0.261858	0.352281	-0.143216	0.39367	-1.00431	0.77209	0.0727505	-0.308763	0.229139	2.37416	-0.658836	-2.862	-1.13301	-1.34679	-2.02959	0.621641	-1.1688	-0.0229929	0.18856	-1.46714	-0.0729196	2.69969	0.220996	0.61007	-0.120706	0.20458	6.30329	2.28306	0.380954
ENSG00000108309	RUNDC3A	protein_coding	RUN domain containing 3A	-0.462401	0.847194	-0.161	-1.13648	-0.900836	0.0423523	7.2562	0.616774	3.45793	-0.218269	-0.0101172	-0.212067	1.88169	0.416911	-1.20951	-1.05338	-0.579959	-1.70647	-0.292947	-0.087306	0.23632	1.22233	-1.01211	-2.00313	1.71517	-1.65885	-1.05895	-2.53349	-0.968779	-0.0948271	-0.560926	0.574583	-0.235387	0.730538	1.3958	-0.606707	-1.87598	0.633756	0.947334	1.45328	-0.141685	0.119122	-2.25618	-0.0891274	-0.0438905	-0.179616
ENSG00000177791	MYOZ1	protein_coding	myozenin 1	-0.221685	-0.347455	-1.06111	0.0798498	-0.15419	-0.403229	0.578608	-0.573928	0.220539	-0.000271715	0.0939822	0.233379	-0.265335	-0.325946	-0.801761	2.09571	0.724111	-0.515755	0.123246	-1.30435	-1.5756	-1.70719	0.642987	-1.50594	1.43009	-0.512695	2.00514	-0.311006	-0.277327	0.297624	-1.71831	0.585957	-1.18401	-0.618301	0.384895	-1.87008	-0.969762	-0.264214	0.686725	-0.492641	0.332881	0.413439	-1.04253	6.14426	2.79275	-0.747173
ENSG00000104879	CKM	protein_coding	creatine kinase, M-type	-1.65727	-1.34985	-0.460328	-0.643101	2.5333	0.570842	-1.9703	-1.00522	-1.80981	2.38157	-1.70801	2.35873	-2.31161	1.96803	-0.439932	4.34491	2.35041	1.27798	2.57079	-2.41746	-3.11782	-5.56949	-0.699294	-4.17704	0.186489	-3.1487	5.01125	-4.21131	1.02115	2.6939	-1.88074	-1.73699	-0.648602	-3.25006	1.54961	-2.19156	-1.66614	1.94937	3.43275	-5.56949	-0.302777	-0.16	-2.8091	9.39799	5.32244	-1.11457
ENSG00000196218	RYR1	protein_coding	ryanodine receptor 1	-0.97922	-0.309488	0.261664	-1.3694	0.080562	-0.714076	-0.385418	0.00922562	-0.56273	0.41088	-0.948575	0.976011	0.328206	-0.294027	-0.449014	0.977957	0.083846	-1.1671	-0.175971	0.000363715	0.0557214	0.579415	-1.40275	-1.82346	-0.859034	-0.2678	1.50082	-1.32117	-0.0948375	0.615278	-0.5903	0.971068	-0.362489	-0.939626	0.993495	-1.34124	-0.461625	0.128236	0.471201	-0.25237	-0.489027	0.762369	-1.9733	5.3469	1.71192	0.70346
ENSG00000188175	HEPACAM2	protein_coding	HEPACAM family member 2	-0.101039	3.2344	-0.253713	3.0004	-0.145873	3.0778	0.283646	-0.688358	1.66307	-0.621193	0.933091	-0.782963	0.228423	3.7155	1.58544	-2.35286	-1.11958	0.0411444	-1.79904	-0.446412	-1.58222	1.71217	-0.365261	0.437294	2.13631	1.12446	3.02038	-0.656053	-0.329413	1.25911	0.328053	0.988325	0.0161607	-0.45477	0.861287	-1.08002	-0.7858	-1.22058	0.0623104	-2.8265	-0.491927	-1.94337	-2.08866	1.06568	-1.6503	0.267318
ENSG00000183918	SH2D1A	protein_coding	SH2 domain containing 1A	0.926297	2.68939	0.410063	0.388578	-0.532341	0.517433	0.702467	-0.369594	0.0112027	-0.105262	0.418018	-0.537826	1.41185	-2.52133	-0.270132	1.68237	0.249671	-0.801182	0.14642	0.84075	-1.52972	-0.922893	-1.58679	0.00304365	-1.71109	0.263633	0.57986	-0.756439	-1.44128	-0.300544	0.568817	0.463591	-0.319649	-1.86468	0.893213	-1.3424	0.279266	0.29792	0.0107242	-0.437898	-0.178449	3.249	-2.11886	0.403851	-1.13437	0.205954
ENSG00000036448	MYOM2	protein_coding	myomesin 2	0.68911	-1.10488	-0.669927	0.426607	0.293385	0.286204	-0.239444	0.296418	-0.140774	0.170483	-1.80698	-0.0169371	1.09154	0.203157	-0.925587	1.43679	1.28892	-0.929391	-0.172994	0.0489589	-1.7811	0.830087	-0.901436	-1.06966	0.699693	-0.848181	1.83616	0.487863	-0.0365486	-0.89049	-2.59598	-0.277435	-0.110959	-1.02263	0.913978	-1.84557	-1.08549	0.0858385	1.02331	-2.6243	0.17837	-0.64337	-2.1673	6.08703	2.67781	-0.00727738
ENSG00000160678	S100A1	protein_coding	S100 calcium binding protein A1	0.0546105	0.25465	-0.166031	-1.31692	-1.09671	-0.616961	-1.43516	0.353601	-0.464922	0.950288	0.271485	-0.641461	-0.201634	-1.27247	-0.531282	0.292139	-0.969258	0.914544	0.870322	-0.777339	-0.00476395	0.117167	0.296764	-2.15058	-0.41934	-1.53565	1.65843	-0.895678	0.0823999	-0.268298	-0.394976	0.556841	-0.533134	-0.410718	-0.077285	-0.746432	0.528158	-0.0999697	1.07304	-0.238817	0.349581	0.141707	-0.553294	4.88683	1.27743	-0.705548
ENSG00000069399	BCL3	protein_coding	B cell CLL/lymphoma 3	0.537667	-1.10627	0.717039	-0.918365	-0.860719	-1.19601	-0.291391	-0.206725	-0.712149	1.49348	1.01976	-0.860792	0.108579	-0.857372	1.08028	-0.517747	-0.370501	0.0755477	-0.338567	-0.631761	-0.714983	-0.0218974	-0.856704	0.11676	0.0386465	0.152567	-0.327684	-1.06412	-0.577168	-0.759173	-0.313164	0.491291	-0.588351	0.965634	0.960094	0.130248	-0.0347483	-0.344382	0.196989	-1.0344	-1.07229	-0.598217	0.102675	1.01219	2.31423	0.189741
ENSG00000184661	CDCA2	protein_coding	cell division cycle associated 2	2.73822	0.0250907	-0.682627	1.19624	-0.106632	1.03246	1.21573	-0.65757	1.06568	-1.61603	0.638737	-1.51858	3.2771	-0.339668	1.38203	0.591553	0.206562	1.19321	0.302526	0.196358	-1.17624	0.141717	-0.323969	-0.525721	0.572246	-0.664808	0.851837	1.25364	0.800026	-0.739943	1.26925	-3.17319	-0.907304	0.644453	-0.413207	-0.378356	0.947951	-1.42611	0.293476	-0.198196	-0.561479	0.720869	1.61703	-0.141643	-1.63171	-0.53459
ENSG00000134321	RSAD2	protein_coding	radical S-adenosyl methionine domain containing 2	1.21664	0.36648	-0.37594	0.691253	-0.738137	-0.662022	0.584853	-0.414082	1.18843	-0.193007	4.15699	0.0497817	2.53194	-0.85233	-0.203562	1.40214	1.05472	0.460672	4.36178	-1.02536	-1.1569	-1.77441	1.94474	-1.27038	0.257725	0.784449	-0.365783	-0.37262	-0.484397	-0.873686	-0.529437	-0.498698	-1.10061	-1.20873	-0.776887	-0.432172	-0.767339	0.200309	1.89548	-0.763834	-0.645828	1.0497	-1.45715	-0.351221	-0.652776	-0.0502943
ENSG00000109610	SOD3	protein_coding	superoxide dismutase 3	0.820677	-1.43889	-0.259304	-0.2107	-0.638172	-2.09177	0.504865	0.00119989	0.4047	-0.300793	0.207188	0.42832	-0.492488	-1.20782	-0.662466	1.18458	-0.207433	-1.61889	-0.992464	-0.932218	0.0808515	0.493741	-0.258604	-0.517479	0.503124	0.460129	0.21815	-0.408785	0.0691025	0.481532	0.464585	-0.142982	0.420137	-1.91974	1.05435	-0.0104057	0.0520185	1.17627	-1.11388	-0.250583	0.0348723	0.359716	-2.28925	0.415498	1.03864	-0.0793532
ENSG00000185745	IFIT1	protein_coding	interferon induced protein with tetratricopeptide repeats 1	0.785745	0.694573	-0.604219	0.446298	-0.789494	-1.06062	1.59233	-0.122081	0.814536	-0.320839	3.92184	0.896674	3.49454	-1.15192	-0.348111	0.983958	1.37002	-0.467298	4.29562	-1.07939	-1.38475	-2.17945	2.61199	-1.57628	0.0473008	1.96225	-0.441845	-1.41753	-0.530986	0.33271	-0.43685	0.299652	-1.89766	-1.50947	-0.670911	-0.0190531	-0.613895	0.143192	2.43767	-0.312611	-0.641653	0.473901	-1.43703	-0.00167208	-1.19341	-0.30262
ENSG00000104427	ZC2HC1A	protein_coding	zinc finger C2HC-type containing 1A	0.769686	-0.328311	-0.252742	0.411572	0.424555	-0.235731	0.648056	1.46525	-0.104215	-0.119226	0.481465	-0.0194907	1.10269	-0.335964	0.372896	0.310957	0.137032	0.818167	-0.374523	-0.214796	-0.182349	0.159636	0.536544	0.743537	0.387087	-0.0116859	0.466965	1.47602	-0.165467	-0.862523	0.0778364	-0.991541	-0.283804	-1.21724	-1.47406	0.311547	0.411729	-0.125143	0.233906	0.417243	0.221731	-0.0526801	-0.285117	0.194282	-0.570711	-0.196341
ENSG00000186594	MIR22HG	lincRNA	MIR22 host gene	0.753731	-0.179943	1.00225	-0.635892	-0.397193	-0.938788	-0.594904	-0.931385	-0.923605	0.953999	-0.519958	0.38125	-0.451422	0.136091	-0.40812	0.474493	-0.250219	0.252445	-0.268888	0.170791	0.941484	-1.5384	-1.90693	0.0775468	1.23486	0.208199	-1.20761	-0.753121	-0.619443	-0.484778	-0.36803	0.569195	-1.28617	-1.94742	-0.809494	0.809571	-1.24033	0.937993	0.456793	-0.498638	-0.121893	0.263455	-0.675526	2.05305	2.76208	0.455333
ENSG00000175592	FOSL1	protein_coding	FOS like 1, AP-1 transcription factor subunit	2.2426	0.578891	1.93587	-1.13694	-0.0344601	-1.30413	-1.28121	-1.26063	0.0203258	2.31438	-1.34872	-0.972059	-0.514157	-1.35729	-1.13928	0.801356	0.573311	0.373814	-1.44308	-1.225	-2.98228	-1.56697	-2.68876	-1.49415	4.05133	1.80658	-1.69694	-0.280639	-1.43536	-1.58854	-1.86014	2.39946	-2.39906	-0.490335	0.260384	0.343133	-2.41427	1.71607	0.484525	-2.36851	-0.722188	0.0425261	-1.56854	3.86294	5.97125	1.29003
ENSG00000101605	MYOM1	protein_coding	myomesin 1	1.94374	-0.435004	0.228258	-0.220599	0.424066	-0.954294	-0.101783	-0.419584	-1.08142	0.0379657	-0.675367	0.595926	-0.931564	-0.194941	-2.121	2.25243	1.10021	-0.575447	-0.560301	-1.02618	-1.50293	-0.723806	-0.969809	0.0632119	1.82353	-1.00239	1.7893	-0.882097	0.892237	0.143745	-1.60625	0.342702	-0.613833	-2.03352	-0.447324	-1.17275	-1.23191	0.799494	0.983295	-1.60037	0.824271	0.655678	-1.33811	5.89866	2.98868	-0.572533
ENSG00000100593	ISM2	protein_coding	isthmin 2	-0.210181	-0.676216	-0.0475657	-1.12362	1.86884	-0.253075	-1.0923	-0.449625	-1.07108	1.2413	-1.07671	2.38728	-1.65939	-0.221277	0.705995	-0.233193	0.873672	0.255973	1.38369	-0.474205	-2.33885	-0.783745	-0.676747	-0.64185	1.97688	-0.511579	-2.32941	-1.16448	1.4746	1.31616	-0.579363	-0.210841	-2.01585	-1.87251	0.992607	-0.996223	-0.740638	0.612531	-0.482326	-1.77787	-0.421851	-0.317543	-4.22792	-0.0313697	1.75628	0.612647
ENSG00000170522	ELOVL6	protein_coding	ELOVL fatty acid elongase 6	0.641874	-0.434737	-0.318325	0.55477	0.192136	0.238745	0.746333	2.28231	-1.00592	-0.926958	2.34795	-0.223354	1.42904	-0.764586	0.499828	1.12221	-0.45606	1.23914	-0.431317	-0.26345	-0.864765	0.779028	-0.264538	1.2426	-0.62234	0.316279	0.62719	0.176159	-0.394217	-1.1762	1.60692	-0.782666	-0.669259	-0.859143	-0.188774	1.65344	1.14646	-0.345378	-1.3203	1.05054	0.308169	0.349729	-0.473175	-0.745834	-0.511546	-0.645884
ENSG00000178363	CALML3	protein_coding	calmodulin like 3	-4.01352	-2.80033	0.734733	-2.55793	1.82377	-1.43176	0.334205	-0.410272	8.56147	-0.199452	-2.18948	2.54764	0.897878	0.962496	1.09985	-3.00735	-0.279276	-0.0934674	-1.58926	-0.641446	-0.743511	-0.246481	2.60027	-2.37875	0.316455	-0.0954732	-3.09746	0.92302	-1.0249	2.6049	-1.04223	1.90276	-0.767767	2.58843	4.26481	-3.80077	-0.52117	2.49415	-1.80069	-2.68631	0.497266	0.0393641	-1.90791	0.787877	0.678406	0.381346
ENSG00000127472	PLA2G5	protein_coding	phospholipase A2 group V	0.883997	-0.563489	-0.569633	1.10789	-0.344385	0.195006	-0.578374	-0.295403	-0.471991	0.183272	0.0172378	0.383631	-1.25448	0.236402	-0.0504546	0.575568	-0.643853	-0.190307	0.130664	-0.269088	-0.19074	-0.392761	0.106924	-1.27888	0.0805914	-0.875527	-0.509726	-1.05385	-0.167225	-0.0840013	-0.778386	1.32076	-1.01613	1.53853	0.762699	-1.15589	-1.10681	0.467437	-0.426999	-2.06428	0.537876	0.0660949	-0.827526	0.024813	1.05394	-0.772432
ENSG00000134326	CMPK2	protein_coding	cytidine/uridine monophosphate kinase 2	0.354343	0.506125	-0.524105	0.494249	-0.661342	-0.240748	1.30937	-0.896139	0.648495	-0.183965	3.69505	-0.396068	2.1311	-0.261645	0.622768	0.612011	0.847425	0.5579	3.51177	-0.429427	-0.696138	-0.742945	1.96491	-1.5837	-0.475707	0.269314	-0.129441	-0.831238	-0.555418	-0.832034	-0.257292	-0.238219	-0.805616	-0.903278	-1.38847	-0.0987826	-0.377795	0.0320042	1.79412	0.0814216	-0.262234	0.680167	-1.29318	-0.538405	-0.738923	0.178539
ENSG00000119917	IFIT3	protein_coding	interferon induced protein with tetratricopeptide repeats 3	0.87465	0.547753	-0.143626	0.538606	-0.0425992	-0.44207	1.11356	0.233027	1.26465	0.112844	3.5418	0.698253	2.73489	-0.767182	-0.243891	0.856144	0.78386	-0.707281	3.61203	-0.764427	-1.52574	-2.40774	1.61175	-1.16546	0.407867	2.21366	-0.297611	-1.21077	-0.302753	-0.0368302	-0.0147793	-0.790378	-1.05303	-1.84496	-0.273261	-0.870839	-0.285175	0.317597	0.910862	-1.82044	-0.89539	1.35913	-0.842161	-0.399387	-0.648131	0.211242
ENSG00000140009	ESR2	protein_coding	estrogen receptor 2	-1.56957	-0.511248	0.289219	0.220711	0.68678	0.0249817	-0.656207	-0.907541	-1.03171	2.18427	-0.699605	0.230103	0.349344	-1.28937	-0.43805	0.142842	1.5543	0.388367	-0.20912	0.0322515	-0.851217	-1.05472	-2.00708	0.387737	-0.0454467	0.41787	-0.520618	0.0931459	-0.146312	-0.993038	-0.0779462	-0.426713	-1.06149	-2.53572	0.556638	0.343181	-0.205669	0.0271511	0.21668	-1.40766	-0.756477	0.946426	-0.749242	1.10365	1.29752	1.51343
ENSG00000197714	ZNF460	protein_coding	zinc finger protein 460	-0.297072	-0.10856	-0.0516616	-0.144911	0.923702	0.257425	-0.744413	-1.46541	-0.686983	0.198053	-0.424591	0.0666274	-0.277679	-0.463263	0.0762576	0.551857	0.427689	0.691012	-0.0999522	0.498187	-0.201909	-2.80452	-0.469398	-0.0604805	-0.104292	0.92919	-0.0832715	0.782474	-0.500858	-0.249398	-1.54743	-0.969991	-0.00372542	-1.32311	-1.7535	1.83509	0.327575	0.551238	0.321559	0.0958407	-0.0714132	-0.162252	0.614436	1.58866	2.78979	0.719674
ENSG00000158258	CLSTN2	protein_coding	calsyntenin 2	-2.19489	-1.16389	-0.889432	-0.263231	2.24098	5.56245	1.98144	-2.09213	1.51288	-1.61399	-0.372002	-0.253444	-3.40749	5.45894	2.69901	2.98161	-0.199991	3.58545	-1.86796	0.209172	-1.30285	-0.0329966	-1.6201	3.13007	1.6011	0.640157	-0.868563	1.59651	-0.881294	-1.71013	-2.77509	-0.0609392	2.92368	-3.65875	-0.864864	-0.236788	-0.133029	0.0154142	-1.68398	1.43398	1.26793	-1.39576	-1.3336	-0.163578	0.181323	0.983889
ENSG00000064932	SBNO2	protein_coding	strawberry notch homolog 2	-0.164286	-0.540183	0.349578	-0.888156	-0.207206	0.00135356	-0.378112	-0.403812	-0.617279	0.922891	0.767874	-0.0190403	0.215216	-0.345501	1.34565	-0.63218	0.003173	-1.08405	0.161795	0.0573747	-0.32624	-0.600288	0.0673212	-0.605667	0.00516901	-0.125401	-0.559906	-1.09516	0.0103529	-0.385604	0.182313	-0.437288	-0.152148	-1.12102	0.159456	-0.217591	-0.236455	-0.622469	0.721029	-0.110397	-0.313066	0.27545	-0.511634	0.450014	1.762	0.624354
ENSG00000158859	ADAMTS4	protein_coding	ADAM metallopeptidase with thrombospondin type 1 motif 4	1.86058	0.595066	1.82871	-0.414207	-0.628143	-0.571244	-1.37939	-1.83969	-1.12761	1.96719	-0.919871	-0.749366	-0.263218	-0.350247	-1.40634	1.11675	1.60737	-1.24455	-0.972251	0.37356	-2.94347	-3.17926	-3.44028	-1.69066	4.7672	-0.0349786	-1.54788	1.58795	-1.65741	-2.57463	-2.32921	-0.0589391	-1.16607	-3.78814	-1.43449	-0.307302	-1.24611	1.39189	2.87445	1.75559	-1.32499	-0.141405	-2.21925	4.4772	6.05038	2.68381
ENSG00000185482	STAC3	protein_coding	SH3 and cysteine rich domain 3	0.473591	-1.28018	-0.299906	-0.992591	-1.4024	-1.14754	-0.728872	0.768704	-0.488641	-0.270079	0.147312	-0.29946	0.329207	-0.868632	-0.627002	0.476151	-0.482219	0.802825	1.17073	0.277217	-0.448067	0.944667	-0.229016	-1.03921	-0.788658	-1.22796	1.78676	-2.06965	0.33755	0.178709	-0.868561	0.584157	-0.366735	0.969894	1.23471	-1.19435	-0.551984	-0.951041	0.839196	-0.193361	0.551871	0.772704	-1.45887	4.81016	0.887177	-0.519529
ENSG00000125869	LAMP5	protein_coding	lysosomal associated membrane protein family member 5	3.7984	-2.02077	-0.602014	-0.195876	-2.42235	-0.70239	3.22314	4.85582	1.80467	-0.863957	0.942074	-1.68697	0.366449	-1.32851	1.96811	3.35078	-2.44689	-0.401168	-0.550834	-0.988657	-2.45356	-0.810634	2.14941	0.395163	0.975573	-0.182453	-1.78012	0.562136	1.16895	-1.71737	-0.918529	2.91648	-1.65606	-0.503484	0.827478	0.685573	2.83507	-2.23103	0.0141477	-0.301783	-0.411069	1.34584	-0.227822	-1.10766	-1.98734	1.11047
ENSG00000140323	DISP2	protein_coding	dispatched RND transporter family member 2	-0.233347	1.22235	-0.233719	-0.232567	-0.162506	2.18585	4.98542	-1.62904	1.57795	1.04534	0.240632	-0.865077	1.5276	0.203049	-1.04672	-0.941091	-1.48957	0.0140268	0.535757	-1.64394	1.7263	1.0299	-0.75401	0.68527	0.674913	0.863741	-0.96532	-0.0813443	-0.639972	-0.855901	-1.89708	0.0986553	0.0752139	-1.26992	1.53618	0.471632	0.711657	-0.792761	1.86681	1.03028	-0.626681	-1.46121	-0.374872	-2.23788	-0.0343765	-0.735839
ENSG00000271959	AC100803.3	antisense		-0.137593	-0.902681	1.7429	-1.43034	-2.15921	-0.274281	-0.258403	0.954208	-0.636706	1.05187	1.47609	-0.733845	-0.26122	-0.221524	0.617814	-0.408627	-2.00045	0.00235842	-0.590544	-0.30883	-1.3471	-0.0701231	-2.37804	-2.39732	-0.304134	0.163512	0.233422	-2.33738	1.39439	-1.56564	-2.58794	0.62735	-1.73117	1.33982	0.0309167	-0.889425	0.226314	-0.339471	3.3678	0.454389	-0.287877	1.37547	1.40758	1.95905	2.76432	0.898498
ENSG00000221869	CEBPD	protein_coding	CCAAT/enhancer binding protein delta	-0.160265	-0.06721	0.102401	-1.66457	0.0268203	-1.07525	0.0794838	1.06927	0.307182	1.2153	-0.626215	1.81017	0.539539	-1.22697	-0.28389	-0.463867	-0.608087	-1.39853	-0.66707	1.21389	-2.22507	-0.411476	-1.24409	-0.997563	0.320798	-0.443311	-0.801022	-1.30573	0.913731	0.606098	-0.012249	1.28225	-0.374435	0.101921	-0.381232	-0.413657	-1.51382	-0.470182	0.525952	-1.8277	-0.46785	0.344613	-1.8729	1.93863	2.90134	1.43966
ENSG00000036672	USP2	protein_coding	ubiquitin specific peptidase 2	0.968432	-0.259374	0.218577	-0.968028	-0.292389	-0.99481	0.638822	-0.78254	-0.447194	-0.286027	-0.351847	0.592194	-1.59885	-0.75812	-0.68262	1.23162	0.468254	-0.333403	-0.677771	-0.307104	-1.7456	0.142643	-0.601601	-0.859842	1.07739	-1.44251	-0.23863	0.772296	0.074796	-0.0829816	-1.29955	0.78854	-0.44617	-1.45531	0.049357	-0.654331	-1.15461	0.686756	1.31416	0.454394	0.314335	1.06743	0.0488716	3.59718	2.37351	0.238928
ENSG00000185739	SRL	protein_coding	sarcalumenin	1.03086	-0.299353	-0.0763304	-0.199962	0.518082	-0.531035	0.97674	0.201112	-1.0664	1.02186	-0.368593	1.39896	-2.04407	0.549536	-1.16956	1.68036	1.11948	-1.45123	0.0200841	-0.25324	-2.31633	-2.2696	-1.54301	-0.322235	1.09571	-0.62231	1.74633	-0.715059	0.50281	0.759981	-0.855418	-0.456069	-1.80334	-1.5139	-0.322303	-2.3121	-1.74017	1.29972	0.782742	-2.21428	0.857054	0.687409	-1.7503	5.45269	3.14511	1.08419
ENSG00000172216	CEBPB	protein_coding	CCAAT/enhancer binding protein beta	0.413045	-0.635409	0.0554009	-1.12586	-0.366261	-0.832629	-0.0432946	0.297508	0.477447	0.597269	-0.257892	0.676949	0.159067	-0.500708	-0.4662	-0.0505073	-0.632614	-0.570132	-0.117568	0.673058	-1.1415	-0.427065	-0.918202	-0.135268	0.960287	-0.238666	-1.10303	-0.943053	0.201404	0.221557	-0.386865	0.527936	-0.683946	1.45437	1.1261	-1.26383	-0.543638	-0.111915	0.292667	-1.77181	-0.930426	0.366372	-0.72464	1.48577	1.60683	1.23289
ENSG00000228221	LINC00578	lincRNA	long intergenic non-protein coding RNA 578	1.17183	-0.687523	0.0726202	0.0616744	0.45542	-0.447279	0.606617	-0.408153	-1.11023	1.00086	0.126425	1.46994	-1.14137	1.76511	-0.72406	1.3942	1.35428	-0.291662	0.552897	0.309363	-1.05945	-1.92342	0.635959	-0.346848	-0.83155	-0.503186	-1.2626	0.677775	1.19507	0.144829	-1.2537	-1.36884	-0.746291	-3.05956	-0.619117	-2.08989	-1.04233	0.599055	0.113859	-1.2112	0.6632	1.1196	-0.592922	-0.696465	1.36708	0.130528
ENSG00000116675	DNAJC6	protein_coding	DnaJ heat shock protein family (Hsp40) member C6	-2.24718	0.886441	0.290319	1.21924	1.22473	4.71749	3.19811	-0.0824881	0.613232	-0.162225	-0.485563	-0.0860237	0.847867	1.64492	-0.999258	-0.4456	1.64868	-1.64758	-1.63877	-0.837315	-0.426523	-0.744864	0.80236	-3.97045	1.77658	-1.17348	-0.130452	-0.0497364	0.568972	0.0403086	0.129911	-1.32223	0.70014	-0.97996	-2.06754	0.984953	0.0359126	0.230502	1.05437	1.46518	-0.763046	-0.126291	0.0146327	-0.39169	-0.321739	-0.447734
ENSG00000198046	ZNF667	protein_coding	zinc finger protein 667	-0.414333	0.443123	-0.479457	0.00691818	0.243653	-0.309113	-0.293759	0.543849	-0.00330757	-0.655024	-0.58192	-0.444659	0.00774669	-0.245868	-0.353345	-0.680499	-0.377786	0.0390705	-0.385447	-0.00301068	0.579423	0.27275	0.11025	0.527662	0.502442	-0.135127	0.312575	0.629844	-0.0761055	-0.59366	-0.416994	-0.543537	0.386996	1.07181	-0.647247	0.340694	0.518944	-0.629415	-0.0363856	0.900103	0.766738	0.0472985	-0.765032	0.387134	-0.712715	-0.769141
ENSG00000258986	TMEM179	protein_coding	transmembrane protein 179	-0.726198	-2.44629	-2.05566	1.46924	0.0201535	1.10996	6.18691	3.58462	5.02373	-1.53776	1.64803	-1.363	0.711719	-0.49056	-1.56263	0.797647	0.136733	-1.23817	-1.81923	-1.14949	0.20576	3.15739	-1.87758	-2.58201	3.16904	-1.19522	1.28557	-1.67585	-1.26232	-2.62042	1.18845	1.58082	-0.226084	2.95022	-0.466488	0.70913	-2.02163	1.46608	-1.91553	0.656781	0.408047	-1.4161	-2.8293	-1.53238	0.1675	1.36284
ENSG00000157601	MX1	protein_coding	MX dynamin like GTPase 1	1.24816	-0.267229	-0.19577	0.0670461	-0.552863	-0.891163	0.7384	-0.156734	0.5662	0.202199	3.74695	0.176211	4.25884	-1.27841	0.132549	0.737461	0.641186	-1.08166	4.83617	-0.836044	-1.18366	-2.09998	1.86739	-1.49397	0.613527	0.991779	-0.818801	-1.20657	-0.16025	-0.0662182	-0.411162	0.302235	-0.950523	-1.91857	0.182266	-1.56495	-0.94501	0.0298472	2.1206	-0.699323	-0.770486	0.915487	-2.24921	0.371322	-0.302144	0.102629
ENSG00000120254	MTHFD1L	protein_coding	methylenetetrahydrofolate dehydrogenase (NADP+ dependent) 1 like	0.289978	0.0517177	-0.762349	-0.0859766	-0.36883	0.737814	0.159252	4.00845	0.583993	-0.444282	-0.674487	-1.32597	1.25222	0.184829	-0.776119	0.612138	-0.790819	0.171158	-0.459839	0.141959	-0.00649837	1.31441	-1.56593	0.745695	0.168887	-0.584102	0.298052	1.52151	0.275648	-0.583505	-1.01172	-0.975533	0.839285	0.367236	0.2349	-0.658041	1.66785	-0.428833	0.3607	0.596962	0.286705	0.173784	0.116295	-0.356235	-0.0618692	-0.322247
ENSG00000127129	EDN2	protein_coding	endothelin 2	-0.793995	-0.86024	1.74331	-0.53215	0.504932	0.808597	-0.599591	-2.39798	0.581568	2.17858	-1.48869	0.0568171	-0.602463	-0.247793	-0.418625	0.108028	-0.70129	0.47883	0.0485904	-1.52856	-0.96734	0.01598	0.400894	-2.36303	-0.920886	1.02587	-1.67412	-0.467883	0.957105	-0.323885	-1.92934	0.930132	-2.12443	-0.358194	1.50277	-0.663004	0.434259	-0.863978	-0.792805	0.0950563	0.918036	0.368847	-1.67481	2.69644	0.306236	4.28532
ENSG00000267519	AC020916.1	lincRNA		0.978289	0.548308	2.79255	-1.81267	0.881973	-1.58684	-0.814814	-1.43717	-0.153457	-0.22591	0.446775	-0.533567	-0.591502	-0.825114	0.292821	0.357092	-0.515302	0.857707	0.171451	0.223356	-2.13847	-2.48791	-2.82453	-2.00381	0.898311	0.662179	-0.697312	-2.00512	-0.418421	-0.727827	-1.64374	2.54666	-2.04651	0.16372	0.441769	-0.10947	-0.826566	-0.427413	1.11192	-1.38992	1.45597	0.380364	-1.70812	3.54181	2.19146	1.9658
ENSG00000109680	TBC1D19	protein_coding	TBC1 domain family member 19	-0.0233831	0.00632722	-0.549333	0.422622	0.450892	0.151947	0.526043	-0.292725	0.653956	-0.209645	-0.13908	-0.221968	0.0890602	0.153896	0.0655942	0.506043	0.378475	0.336653	-0.527316	0.209194	0.155902	0.0387259	0.0615833	0.208483	-0.0894754	0.356054	0.155158	0.562753	0.198391	-0.0885201	-0.824245	0.20217	-0.0457464	-0.0196313	-0.372954	0.135512	0.118691	0.149717	0.0543189	0.0481142	0.160216	0.0903966	0.377915	0.160562	-0.0819179	-0.41054
ENSG00000172987	HPSE2	protein_coding	heparanase 2 (inactive)	3.13649	1.23263	1.34632	1.74371	0.250249	-1.17428	0.712719	-0.700636	-0.956595	1.99523	-2.21368	1.06001	-1.79459	2.55443e-05	-1.24591	3.54291	1.33388	-1.55171	0.131501	-1.04206	-2.56109	-2.91442	1.75069	-1.06989	3.50589	-2.98955	0.471039	-2.75105	-0.0510391	-0.0534355	1.89431	-1.34823	-2.9032	-0.268957	0.0767564	-2.49491	-2.15665	0.52377	0.292438	-3.42681	-0.0561351	-0.832522	1.82409	2.98784	2.41098	-0.470628
ENSG00000135114	OASL	protein_coding	2'-5'-oligoadenylate synthetase like	1.38178	0.157505	0.0961437	0.606288	-1.22375	-1.04148	0.00564321	0.135003	0.495774	0.399944	3.22801	-0.62345	3.39243	-1.58039	-0.15466	1.56692	0.370202	-1.3117	6.42332	-1.27308	-0.412569	-1.53703	0.244434	-2.10337	-0.674007	2.23848	-0.62135	-1.96819	-1.72959	-0.391357	1.19706	0.428006	-1.17381	-0.771146	0.59443	0.380415	-0.0726512	0.546228	1.31678	-1.10412	-1.66023	1.01376	-1.79164	-0.25361	-0.684588	0.263884
ENSG00000132872	SYT4	protein_coding	synaptotagmin 4	-3.40019	3.55566	-0.918603	-1.94461	-0.564284	4.1413	7.62338	5.19289	4.33609	-2.19401	-0.46688	-1.73628	6.20367	-0.23127	-2.53315	-4.36641	-1.91803	0.908991	-1.66663	-2.17838	3.36022	2.04456	-3.737	3.82947	5.05111	-3.87525	3.98582	-2.47154	0.00670302	-0.983045	-2.7221	-0.0297714	-0.258291	-0.379231	-0.881996	-1.6346	-2.64555	-1.47957	1.31382	1.20951	3.19125	-0.464353	-3.05226	0.870283	1.21013	0.264228
ENSG00000229314	ORM1	protein_coding	orosomucoid 1	-5.77466	-4.78952	-2.61474	0.0227464	5.02995	10.5991	-2.93124	-5.77466	-3.96361	2.11253	-5.77466	12.2783	-2.11011	3.98268	5.19584	-5.77466	-1.10289	1.98616	9.77276	-2.62263	3.48405	-3.28257	-2.95646	-4.11155	6.60746	5.2799	-4.61227	-4.41648	-5.77466	1.8954	0.679251	-4.55767	-3.6544	1.04242	0.830456	-0.747678	3.59756	1.11406	3.62526	-4.99767	6.94563	-2.58052	-2.65347	-1.00289	-3.68713	2.44295
ENSG00000173530	TNFRSF10D	protein_coding	TNF receptor superfamily member 10d	-0.127365	-0.0330935	1.29183	-0.439224	0.778192	-0.5413	-0.786176	-1.08892	0.419918	0.901939	0.504647	1.28849	-1.22338	-0.487325	-0.118926	0.488481	-0.171208	-0.406441	-0.0531105	-0.543771	-2.2222	0.512144	-1.85545	-1.16902	1.63138	-1.62061	-0.658826	0.736203	-0.953751	0.872479	-1.95606	0.32659	-1.9442	-2.20201	-0.647919	-0.131045	-0.397606	0.891061	0.559936	-1.56537	0.206989	0.433358	-2.07724	1.97813	2.88411	0.630296
ENSG00000176945	MUC20	protein_coding	mucin 20, cell surface associated	0.268375	-0.953793	-0.101527	-0.722023	0.604405	-0.72102	0.406349	-1.21191	-0.503049	0.618807	0.797725	1.07126	0.20819	-1.60061	1.36666	-3.31723	-0.741973	0.453919	0.815202	0.620976	0.215552	-1.76506	-0.773957	-0.0723563	-0.121997	-0.19692	0.373775	-2.00223	-0.0742305	0.0700637	-1.33184	1.12591	0.0298322	0.681633	1.7276	-0.960304	-1.54595	0.0526245	0.899129	-0.188372	0.157194	-1.32161	1.3754	0.191987	-0.250349	0.620289
ENSG00000232040	ZBED9	protein_coding	zinc finger BED-type containing 9	-0.9376	0.840492	-0.635094	-0.0437823	1.96918	1.82078	-1.06273	-0.60959	-0.294084	0.0238752	0.418061	-0.500906	-0.234258	-0.368951	0.311747	-0.0939667	2.32729	1.32283	0.0364373	0.0365891	-0.129156	-0.315348	3.16685	0.462532	0.585816	0.349987	0.488716	0.0502216	0.0778366	0.0333668	-0.324458	-0.143287	0.844655	-0.562266	-1.39408	-0.363572	0.00400969	-1.29986	-0.179114	-0.0565765	0.718815	0.0278975	0.125959	-1.41339	-1.88334	-1.0886
ENSG00000142409	ZNF787	protein_coding	zinc finger protein 787	0.454449	-0.746273	-0.487639	-0.680623	-0.93161	-0.486985	-0.278705	0.389676	-0.227558	-0.0465051	0.104719	-0.217477	-0.0915631	-0.296602	0.169735	-0.306856	-1.0336	-0.822512	0.0632932	0.288523	-0.178635	0.652651	-0.32103	0.163535	0.0709865	-0.113944	-0.118447	-0.770213	0.175487	0.167075	0.437067	0.675138	0.158698	1.01983	0.810173	-0.378044	0.132333	-0.152232	-0.573686	0.304205	-0.0904992	-0.381379	-0.0928316	0.159498	0.197539	0.0107921
ENSG00000171223	JUNB	protein_coding	JunB proto-oncogene, AP-1 transcription factor subunit	0.704219	0.930636	0.995772	-0.837928	0.197178	-0.476156	-0.882787	-1.29591	-1.3047	0.348077	-0.33911	0.294749	-0.0656827	-1.23994	1.15496	1.31435	-0.341803	0.08262	-0.0930464	-0.294364	-2.01139	-0.660795	-2.32342	-1.5351	1.83716	1.19708	-0.221082	-1.12938	-0.365814	-0.533504	-1.35004	1.84188	-2.15139	-1.17446	0.130179	0.84289	-1.1381	0.0561936	1.11173	-0.840102	0.230816	-0.539937	-2.32864	2.73768	2.53208	1.45758
ENSG00000196139	AKR1C3	protein_coding	aldo-keto reductase family 1 member C3	1.35668	0.451912	-0.338096	-1.27624	-0.922884	-0.280081	-0.796751	1.36221	0.236517	-0.152991	1.01884	-0.882876	4.85562	-0.936672	1.29691	0.446333	-1.06441	1.4672	-0.343882	-0.781525	0.831284	2.06749	-2.28591	2.23635	-0.326724	-0.538822	-0.430446	2.42791	0.465461	-0.559037	-0.155014	-0.278515	-0.736419	-0.215397	0.689932	-2.06126	0.0276524	-0.551984	-1.32661	1.69276	0.644721	-0.494646	-2.79094	0.208399	0.583167	0.551105
ENSG00000107201	DDX58	protein_coding	DExD/H-box helicase 58	0.47358	0.14699	0.306899	0.244931	0.261693	-0.268842	0.429377	-0.692696	-0.716453	-0.273744	2.09278	0.00290487	1.71038	-0.675156	0.787414	0.503448	0.611714	0.525908	3.06667	-0.65031	-0.0531772	-1.00014	1.5557	-0.508932	-0.339338	1.12494	-0.464916	-0.287131	-0.416407	-0.664154	0.129185	0.290024	0.0853339	-1.33691	-1.12487	0.77872	-0.249561	-0.215505	0.409872	0.255393	-0.501202	-0.0562638	-0.722331	-0.417659	-0.138203	-0.396534
ENSG00000147601	TERF1	protein_coding	telomeric repeat binding factor 1	0.605671	0.0806408	-0.125642	0.255634	-0.0953611	-0.0208693	0.0776469	0.534424	0.291294	-0.257354	0.0664957	-0.200693	1.10792	0.210047	0.220491	0.0151253	0.0949626	0.144975	-0.00858371	0.081753	0.400531	-0.1547	-0.000368975	0.355266	0.0337241	0.0305375	0.188507	0.844868	0.166298	-0.257266	0.107235	-0.16268	0.0432423	-0.973775	-1.17821	0.125798	-0.159421	0.156596	-0.0745552	-0.0559157	-0.22001	0.519472	-0.36919	0.0332348	-0.00314765	-0.0100392
ENSG00000131759	RARA	protein_coding	retinoic acid receptor alpha	0.643052	-0.530334	0.415406	-0.348937	-0.484742	-0.746802	-0.252612	0.0774647	0.249462	0.508482	-0.0910019	0.00566269	0.279015	-0.510338	0.421164	0.232436	-0.380459	-0.731244	0.0300121	-0.362222	-0.793524	-0.499211	-0.973041	-0.431341	0.397665	0.0228925	-0.501062	-0.565827	0.0951874	-0.125503	0.555499	0.102075	-0.980027	-0.429548	0.609939	-0.645772	-0.190048	0.316563	0.554096	-0.392245	0.022002	0.211453	0.0581756	0.926949	1.22161	0.561864
ENSG00000136099	PCDH8	protein_coding	protocadherin 8	0.364796	-2.14587	1.08894	-0.843379	2.63354	1.41297	2.5833	-1.02289	-0.859557	2.52296	-0.717882	2.61831	0.0924943	1.35134	0.100386	-0.88936	-0.219059	1.37325	2.18602	1.092	-0.304479	-0.757782	0.322996	-2.25377	-0.461274	-0.842278	-3.58155	-4.46058	-0.0195742	1.76831	-3.68172	-0.0642767	-1.73967	-2.65161	2.72575	0.223814	-2.25069	-1.07795	-2.84365	-0.319211	-0.969702	2.03142	-5.81876	0.893408	-0.0615612	4.56205
ENSG00000109321	AREG	protein_coding	amphiregulin	-0.886115	1.85117	1.83475	-2.82857	1.39212	-1.17244	0.21634	-2.32185	2.03895	1.14881	-0.795475	0.527236	-1.50195	0.861563	-0.483889	-0.325845	1.79042	-1.41347	-0.218035	0.860933	-3.60992	-2.02424	-0.464246	-0.233773	0.918101	1.1832	-1.96587	1.11684	-0.364808	-0.87987	-0.619236	1.76819	-1.72179	-0.13393	-1.89758	-0.0190245	-4.02494	-1.82094	1.08005	-1.99997	-3.85094	0.738366	0.625457	4.07756	3.55565	2.1779
ENSG00000169258	GPRIN1	protein_coding	G protein regulated inducer of neurite outgrowth 1	-0.640937	-0.856625	0.484858	0.354241	-0.682508	2.42402	4.28578	0.517717	3.00718	-0.493444	0.896814	-0.606469	0.618162	0.0926843	-0.467728	0.83717	-0.206983	-1.74022	1.18051	0.281551	-0.789218	-0.17101	-0.275256	-0.674937	-0.189975	-1.10259	0.00467926	0.241961	-1.0147	-1.38081	0.257221	-1.19902	-0.072533	0.440766	-0.187076	0.40431	-0.0361377	-0.251404	1.20565	1.12744	0.271974	-0.769151	-0.396134	-1.04912	-0.312178	-0.295934
ENSG00000185834	RPL12P4	processed_pseudogene	ribosomal protein L12 pseudogene 4	-0.932765	2.71707	-1.42946	0.120147	0.272208	-0.936905	-1.91051	5.00654	-0.944345	-0.16314	-1.07047	-0.506644	-1.5989	4.10049	-0.629334	-1.19588	-1.06453	-0.278814	-0.330987	0.307695	3.69678	0.798988	-0.0226538	0.624255	0.90543	-0.320927	0.460972	-0.637535	0.182004	0.262071	0.0500969	0.139696	-0.315773	1.11533	-0.373296	-0.915047	-0.452683	-1.79892	3.21967	0.555458	-0.383043	-0.97976	-0.345777	-2.01974	-0.215045	-0.781282
ENSG00000010270	STARD3NL	protein_coding	STARD3 N-terminal like	1.40997	-0.746803	1.75154	-0.330651	-0.521729	-0.225335	-0.0222736	2.63598	-0.0248111	-0.40095	-0.18345	-0.32555	1.00571	-0.122964	1.40232	-0.306519	-0.355545	0.89428	0.401651	-0.925491	-0.511089	-0.0536322	0.784252	-0.339231	0.715762	-0.980436	1.5612	1.13486	-1.20376	-0.252144	0.0466406	-0.788264	-0.335706	0.10773	0.0414167	0.01619	-0.434801	0.268005	0.907443	-0.133959	-0.979796	-0.530262	0.608191	-0.653721	-0.0203777	-0.492986
ENSG00000104312	RIPK2	protein_coding	receptor interacting serine/threonine kinase 2	1.42231	-0.485383	0.381757	0.38561	-0.303297	0.481715	-0.796974	1.79494	0.790852	-0.0513547	0.49905	-1.00543	0.669957	0.149517	0.97299	-0.371857	0.102542	0.405564	-0.281192	0.0997929	-0.603375	0.183545	0.444865	0.718167	0.437188	0.101775	0.197802	0.559229	-0.118937	-0.524388	1.19354	-1.05923	-0.514118	0.543191	-0.704029	-0.201432	0.0977121	-0.709736	-0.215629	-0.7258	-0.67191	0.351302	0.559995	0.48918	-0.849932	-0.568132
ENSG00000104549	SQLE	protein_coding	squalene epoxidase	0.737188	0.0653377	0.237867	0.467305	0.0122004	0.0598172	-0.81688	1.44634	-0.190692	-1.38656	1.77868	0.0994792	2.58066	0.58002	1.08761	-0.222152	0.261249	-0.470464	-0.261221	-1.22778	0.635092	0.825448	-0.610052	-0.106611	0.0429128	0.526171	-0.594846	1.26092	-0.37307	-0.359194	2.11384	-0.516356	-0.164607	-1.54075	-1.45033	0.95497	0.844346	-0.035587	-0.247632	-0.203569	-0.615065	-0.312846	-0.284895	-0.331246	-0.74601	-0.688959
ENSG00000013588	GPRC5A	protein_coding	G protein-coupled receptor class C group 5 member A	0.413626	-0.672325	1.27701	-0.826522	0.592233	-1.0976	-0.533899	-1.23824	0.129566	0.560047	1.58961	-1.35214	1.50471	-1.37097	1.07866	-1.82075	-0.286025	0.0998855	-0.171235	-0.591339	-0.286853	-0.904372	-1.71089	0.494842	1.43119	0.911129	-1.56245	-0.421473	0.928596	-0.794704	1.62668	-0.747688	-1.5893	-1.42423	0.87798	-0.255932	-0.0693463	-2.03447	0.0397023	-0.136274	-0.605985	0.313781	-1.29164	1.8936	0.816859	1.19081
ENSG00000119922	IFIT2	protein_coding	interferon induced protein with tetratricopeptide repeats 2	1.07841	1.05568	-0.135811	0.906221	-0.0153311	-0.39448	0.322696	0.146045	1.03544	0.189954	2.41294	0.534105	2.33388	-0.660851	-0.473442	1.28718	1.32883	-0.737268	3.48719	-0.905684	-1.60606	-2.7633	1.71791	-1.0801	0.0395759	2.23917	0.0900579	-0.467344	-0.321867	0.000394487	0.0577002	-1.55699	-1.66938	-2.52455	-0.641335	-0.144924	-0.339256	0.592514	1.41212	-0.804806	-0.23683	1.09453	-0.299397	-0.397236	-1.16222	0.35112
ENSG00000183486	MX2	protein_coding	MX dynamin like GTPase 2	1.4815	0.182959	0.513902	0.146895	-0.813127	-1.04377	0.0706812	0.429315	1.59992	0.215617	4.59066	-0.678621	2.96802	-1.27917	1.09565	1.09995	0.659691	-1.38357	4.00631	-1.25815	-2.25501	-2.99025	0.948583	-1.58286	0.327214	0.835155	1.40669	0.0325954	-0.391375	-0.335395	-0.211812	-1.10211	-0.673246	-1.5655	-0.0220794	-2.12988	-0.358386	-0.0122282	1.43529	-1.8584	-1.05219	1.50928	0.695264	0.00473943	0.0697604	-0.176964
ENSG00000187123	LYPD6	protein_coding	LY6/PLAUR domain containing 6	-0.824529	-0.694367	0.0435835	1.26171	0.407989	2.23311	0.466499	0.629086	-1.53056	0.038364	1.67574	-0.974376	-1.88746	2.26355	0.24781	1.37006	1.1012	1.51184	-1.06138	1.36099	0.37795	1.48696	0.226609	-0.69663	-0.792464	-1.10513	1.86699	-0.222974	-1.33126	-0.286978	0.420971	1.29053	0.439692	0.240948	-0.382447	-0.675005	-0.0531455	0.608994	0.634402	0.856305	-0.37324	-2.5567	-0.629091	-0.674705	-0.181952	-1.28109
ENSG00000186448	ZNF197	protein_coding	zinc finger protein 197	0.390456	0.0277744	-0.167899	0.0583439	0.7124	0.502648	0.295089	0.165651	-0.0553814	-0.759366	0.215403	-0.143315	0.304571	0.193349	0.109258	0.268251	0.18694	0.474945	0.0178889	0.274718	-1.02213	0.295277	0.119683	0.368852	-0.167284	0.0912615	-0.252642	0.766355	0.0225538	-0.0269158	0.355606	-0.531001	0.0950706	-0.0692746	-0.662342	0.445509	0.185578	-0.0410114	-0.332297	0.160748	0.4766	-0.0224553	0.462501	-0.220447	-0.32742	-0.246205
ENSG00000062716	VMP1	protein_coding	vacuole membrane protein 1	0.512724	0.604045	0.224689	-0.612986	-0.225416	-0.592107	-0.225241	-0.51677	-0.596924	0.374976	-0.0417551	0.26246	0.00494823	-0.322878	-0.674116	-0.389713	-0.720008	0.0267979	0.286169	0.30288	-0.320197	0.202358	-0.412418	-0.322825	-0.463021	0.472153	-0.735213	-0.527237	-0.47256	-0.0835291	0.083889	0.834397	-0.159845	-0.600217	-0.643495	1.11631	0.131836	-0.582285	0.386391	-0.0416024	-0.31021	-0.0622342	-0.46937	1.41264	1.19929	0.88678
ENSG00000197905	TEAD4	protein_coding	TEA domain transcription factor 4	0.865828	-0.867717	-0.277539	-0.248053	-0.494855	-0.331897	-0.701786	-0.174437	0.435919	0.995	0.348201	-0.250408	-0.392332	-0.460145	0.608424	0.0474343	-0.805939	-0.770899	-0.752621	0.0163815	-1.04755	0.342364	-0.969796	-0.623252	-0.0845226	0.194269	-0.737628	-0.0578568	0.0835723	-0.434994	-0.389936	0.489078	-0.88309	-0.237935	0.992857	-0.889864	0.142879	-0.24587	0.0155451	1.28325	0.0344089	-0.372135	1.09853	0.833419	1.60762	0.777558
ENSG00000133740	E2F5	protein_coding	E2F transcription factor 5	1.02078	0.205883	-0.419156	0.253812	-0.146676	-0.294158	0.233063	1.68471	0.423052	-0.668163	0.321265	-0.87509	1.05849	0.00520463	-0.164111	-0.63751	-0.283391	0.0351633	-0.666789	0.166809	0.466178	-0.364028	0.27032	1.12022	-0.111141	0.0531222	0.619194	1.40738	0.416037	-0.530309	0.319148	-0.976766	0.151184	-0.236319	-0.861306	0.33711	0.264358	-0.445227	0.287985	0.663707	0.352152	0.337581	0.0148483	-0.0380144	-0.74435	-0.892535
ENSG00000104760	FGL1	protein_coding	fibrinogen like 1	-0.877828	-2.17238	1.50712	0.382374	-0.345827	-1.02842	1.13166	2.15337	-3.33523	1.82747	1.37071	-0.196439	7.92597	-0.717859	0.0178985	-3.60953	0.475329	-1.67437	-2.18101	-2.57809	0.0184208	2.34452	-5.14628	-3.75383	-1.33452	1.22645	2.45491	0.843416	0.949663	2.80832	3.14683	-3.27868	0.667176	3.86462	-3.94337	3.18155	1.55656	-0.744201	0.60712	0.10563	-1.19065	1.59493	0.00974939	-2.25844	-3.05875	2.43952
ENSG00000064886	CHI3L2	protein_coding	chitinase 3 like 2	-0.996142	-2.2385	0.451312	0.4973	1.90938	-0.695151	-0.589473	-0.912403	-0.303674	0.582292	0.432339	2.59985	1.96726	-1.77354	0.635188	0.727256	2.1093	-2.0287	1.72989	-1.19038	-3.06684	-2.643	-0.844292	-1.74581	-2.1127	0.122891	0.33423	-1.36801	-0.107781	-0.195753	0.207143	-1.03191	-2.30114	-0.710866	3.14715	-0.902472	-1.03815	-0.111682	-0.793417	-1.89437	-1.79631	0.213796	-1.78907	0.361001	-0.652226	0.703921
ENSG00000112096	SOD2	protein_coding	superoxide dismutase 2	-0.26628	-0.478549	0.841774	0.386937	0.340854	0.0990635	-0.152016	-0.399564	-0.831531	0.940033	0.1811	0.597916	0.295502	-1.14463	0.419893	-0.487447	0.712823	-0.610075	0.406832	0.189579	-1.44629	-0.677668	-0.398134	-0.506372	-0.294146	0.893017	-0.665755	-0.293229	0.0549591	-0.595397	-0.697775	-0.220837	-0.583693	-0.723705	0.306114	-0.197374	-0.715093	-0.520299	-0.175244	-0.619875	-0.371089	0.507862	-0.475646	0.941116	1.3313	1.47449
ENSG00000173432	SAA1	protein_coding	serum amyloid A1	-3.48027	-4.41996	0.262002	-2.25822	1.07526	-1.15248	-0.226958	0.91674	0.525504	2.2301	0.894458	2.5585	-0.333594	-1.71119	1.23353	-1.61897	0.667607	-3.05712	3.69137	0.0948799	-2.96129	-1.20337	0.381983	-1.96294	0.190351	0.233842	-2.03066	-0.877825	0.380767	1.1757	0.146794	0.238363	-1.21478	1.15537	3.40886	-1.5819	0.679072	-3.99663	-0.63758	-0.875786	-3.47508	1.48764	-3.06823	-0.695308	2.4768	0.941046
ENSG00000164736	SOX17	protein_coding	SRY-box 17	0.4068	0.316237	0.384842	0.488559	-0.28229	-0.452415	-0.45158	0.915438	-0.0664166	0.799019	-0.358172	0.804409	-1.66143	-0.689023	-0.698853	1.29887	0.376219	-1.5755	-0.245557	0.613376	-3.32539	-0.690604	-1.96365	-1.24064	1.97394	-0.504829	0.780369	0.064949	0.543077	-0.461236	-1.05056	0.689204	-2.15381	-1.19836	0.97593	-1.21881	-1.71391	1.03988	0.943855	-0.525223	0.876284	0.250972	-2.27022	3.05079	3.6461	0.467447
ENSG00000183696	UPP1	protein_coding	uridine phosphorylase 1	0.639504	-0.233316	0.593686	-1.16836	-0.601462	-0.278061	0.36962	0.438293	0.377141	0.659834	-0.0447919	0.251579	0.429701	0.167411	-1.0237	-0.077671	-0.619426	-1.02875	-0.134413	-0.131063	-1.35534	-0.0671951	-1.87955	-0.659246	1.14476	-0.177484	-0.516635	-0.469028	0.0479777	-0.0654695	-0.795845	1.33034	-0.951565	-0.542767	1.23842	-1.14656	-0.621707	0.0791041	-0.28054	-0.302588	-0.374315	0.772782	-1.53507	2.20397	2.33053	0.684405
ENSG00000085719	CPNE3	protein_coding	copine 3	0.542085	-0.270729	0.313857	0.764889	0.0903959	0.172857	-0.0949533	0.561528	-0.390301	-0.807322	0.634594	-0.151415	1.12029	0.213676	0.655577	-0.394521	0.566055	0.407736	0.0921917	0.00725569	-0.227855	-0.490281	0.389947	0.617368	0.00472799	0.53829	0.0224799	1.4349	0.371479	-0.288498	0.870917	-0.825999	-0.436857	-0.777305	-1.10758	-0.219568	0.0537832	-0.178986	0.0563063	-0.160544	-0.307035	0.482231	0.486828	-0.0584621	-0.485145	-0.633492
ENSG00000112742	TTK	protein_coding	TTK protein kinase	0.940747	1.31203	-0.743588	0.574402	0.577747	0.138633	0.264409	2.03209	0.353574	-1.95777	-0.438328	-1.7015	0.456531	-0.797115	1.32101	0.50017	-1.23733	1.13737	-0.0249496	-0.381265	0.323924	0.475953	1.07285	1.2748	1.47132	0.130012	1.27864	1.2648	0.213707	-1.19341	-0.098796	-0.121516	-0.695727	0.438092	-1.57142	-0.544912	1.39043	-1.5937	0.240442	0.810491	1.806	0.94184	0.916156	0.453339	-2.28315	-0.855016
ENSG00000134057	CCNB1	protein_coding	cyclin B1	0.690105	-0.656139	-0.606552	0.786628	-0.933337	-0.755729	0.273746	-0.748123	1.61051	-0.00909897	0.8683	-1.07317	1.37802	0.62623	1.8272	0.441829	-0.414464	0.500692	0.872289	0.0129729	0.27281	1.18457	0.0434874	-0.899246	-0.831047	0.0532021	0.229578	0.23023	0.178353	-0.401247	1.28535	-0.698252	-0.0749136	1.48656	-0.778055	-0.598467	0.560505	-0.782965	-0.330726	-0.38746	0.453699	0.105243	1.0596	0.247062	-1.45255	-0.214033
ENSG00000187479	C11orf96	protein_coding	chromosome 11 open reading frame 96	2.64048	-0.0790096	0.986477	-1.11953	-0.667671	-1.84587	-2.03319	-0.799525	-1.45958	0.944335	-0.349779	0.0219201	-1.28367	-0.440159	-0.491793	2.15424	-0.563554	-0.399357	-0.716326	-0.658207	-0.0477896	0.853117	-3.46175	-1.2764	3.34251	-0.301412	-0.253809	-0.505272	-0.155788	-0.908914	-1.46344	1.62703	-1.4603	-1.60598	0.224652	-0.813745	-1.4579	1.12166	0.969768	-0.648754	-0.280809	-0.466686	-3.2238	3.35846	4.7412	1.18929
ENSG00000102003	SYP	protein_coding	synaptophysin	-0.484153	-0.201674	0.281356	0.273076	-1.89825	1.06349	4.70775	-0.167433	2.29244	1.58544	0.0572201	-1.19551	0.475983	2.27991	-0.97372	0.838333	0.0935425	-1.80246	0.90633	-1.96484	-0.729911	1.69493	1.49692	0.0339973	1.24331	-0.839676	-0.312437	-3.10307	-0.0390937	0.185843	-0.400702	1.48497	-0.304926	0.0655697	1.57035	0.0675512	-1.11294	-0.661108	-0.476185	0.546074	-0.420924	-0.570594	-1.73322	-1.01634	-0.22674	-0.635849
ENSG00000099860	GADD45B	protein_coding	growth arrest and DNA damage inducible beta	2.0376	-0.0723763	1.05792	-0.832756	-0.614819	-1.2422	-0.132223	0.576265	-0.157163	0.648406	-0.111354	-0.0469664	-0.854885	-1.38957	0.108674	0.835529	-0.0656741	0.0792061	-0.125915	-0.264639	-2.32231	-1.44024	-0.504911	-1.67203	1.57723	-0.336956	0.640727	-0.260492	0.0310025	-0.0643436	-0.833832	1.19509	-0.86134	-0.544413	0.0915096	-0.457407	-1.33004	-0.55442	1.25093	-1.34506	-0.34244	-0.00848938	-2.24639	2.39035	3.98874	0.735414
ENSG00000167619	TMEM145	protein_coding	transmembrane protein 145	-0.194867	-0.868729	-0.446703	-0.229851	-1.61007	2.7713	4.9075	0.424613	1.69841	0.537923	1.00643	-1.15756	0.402934	0.100068	-0.160056	-2.14442	-1.05347	-1.37673	0.343378	1.62717	0.34869	1.79208	1.60415	0.218462	0.376019	0.590981	0.200476	-3.83899	0.744052	-0.379411	-0.0493348	0.82071	0.505675	2.76018	1.24839	-0.29983	-1.70895	-1.08421	1.56325	0.334934	-4.74037	0.906167	-1.54412	-1.35747	-1.1292	-0.92849
ENSG00000164983	TMEM65	protein_coding	transmembrane protein 65	0.353065	0.24719	-0.620249	0.185742	-0.099366	0.707306	-0.243123	1.54706	0.714136	-0.320336	-0.220419	-0.292091	1.29378	-0.461848	0.201134	0.174879	0.0904165	0.596591	-0.912352	0.376089	-0.445902	-0.0382948	-0.158421	0.943627	0.564842	0.213466	0.849335	2.34365	0.345705	-0.723063	0.20149	-1.1287	-0.323988	0.0600094	-1.0506	-0.637211	0.491751	-0.130791	0.556906	-0.11969	0.370645	-0.64076	-0.73831	0.476851	-0.393702	-0.187618
ENSG00000117632	STMN1	protein_coding	stathmin 1	1.42644	-0.686597	-1.00237	-0.504474	-0.571692	-0.475279	1.40231	0.406775	1.92777	-0.860664	0.641556	-1.05402	0.537266	-0.0940696	0.837672	0.49549	-1.22276	1.16609	0.125224	-0.00320944	-0.279087	1.06626	-0.19139	0.557103	1.00979	-0.458843	-0.226286	0.681735	-0.24427	-0.289908	0.253684	-0.559401	-0.616536	1.67548	0.0237217	-0.831259	0.961095	-0.354648	0.0966257	0.56519	0.228026	0.187501	0.706859	-0.115488	-1.10171	-0.351525
ENSG00000103044	HAS3	protein_coding	hyaluronan synthase 3	-0.498801	-0.398276	1.33578	-0.171809	0.280358	-0.0325525	-0.289356	-1.05895	-0.616371	1.13881	-1.25391	0.74831	-0.410179	-1.1168	0.5047	1.67513	1.09934	-1.03919	-0.350368	-0.628289	-0.992765	-2.69775	-0.578605	-1.44405	-0.915532	0.0183306	-0.449971	-1.06653	-0.66427	-0.690222	-0.161285	-0.606188	-0.844586	1.70346	0.564945	-1.03749	-1.17408	1.28156	2.50186	-0.421545	0.0166849	-0.516589	-1.06019	2.76398	1.91979	0.510679
ENSG00000120729	MYOT	protein_coding	myotilin	0.805446	0.137353	0.0938268	-0.738146	-0.0310045	-0.740071	3.92071	0.546735	-1.00173	0.0741335	-2.33948	0.888241	-0.18648	-0.320331	-0.266368	1.6424	0.628188	0.586295	-0.599772	-2.12014	0.234191	-0.313058	-0.191371	0.0276636	2.04535	0.242699	2.80131	0.497737	1.15683	0.176806	-2.95296	-1.37381	0.395158	-1.47674	-0.950292	-1.77336	-0.426536	-0.761311	1.55001	-2.97753	0.591682	0.929544	-4.01269	7.09293	2.93334	0.533479
ENSG00000165092	ALDH1A1	protein_coding	aldehyde dehydrogenase 1 family member A1	-1.1157	0.935777	-0.549246	0.339901	-0.442656	-1.82391	0.576931	3.63779	0.856567	-0.570237	-0.0952191	-0.823221	3.34227	-1.41576	-1.80271	0.136188	-0.416264	-0.464044	-1.95115	-1.63129	4.33048	3.36951	-2.34326	1.85817	-0.0336463	0.378956	0.336498	5.9561	0.0178169	-1.10398	-1.79908	-0.646631	2.49225	-2.16759	-1.01589	2.3445	1.78676	0.891728	-1.5202	1.40569	1.67453	-0.643377	-2.40881	-0.574466	0.525181	-0.528845
ENSG00000174871	CNIH2	protein_coding	cornichon family AMPA receptor auxiliary protein 2	1.65087	-0.187785	0.289151	-0.859013	-1.18234	0.00294713	4.14608	-0.355267	3.63875	-0.227205	1.01936	-0.839594	0.265979	0.755305	0.700989	-0.168551	-1.91498	0.698421	0.387211	0.406536	-0.139904	0.54697	0.137648	-0.687566	0.268957	-0.666284	-0.382494	-1.76828	-0.438779	-0.500406	0.714738	-0.833284	-1.4668	1.90722	-0.0245679	-1.98632	0.166584	-1.06744	0.439537	1.33401	-0.0212315	0.855465	-1.09098	-0.0156462	-0.399732	-0.566431
ENSG00000224420	ADM5	protein_coding	adrenomedullin 5 (putative)	0.433388	0.321354	0.725276	0.138405	-0.293796	-1.13525	-0.307048	0.881542	-0.532352	0.568736	-1.37849	-0.0329558	-0.175512	-1.55242	-0.160236	1.25495	-0.530868	-0.404853	-0.150474	-0.97894	-0.269306	0.625645	-1.50409	-0.736997	0.883439	-0.88883	-0.783677	-1.68961	0.0575179	-0.467713	0.0963961	1.58026	-1.38813	1.16163	1.50207	-0.964418	-0.0322614	-0.0185161	0.123479	-1.02852	0.98989	0.379637	-3.32531	0.419272	1.26596	0.737903
ENSG00000182628	SKA2	protein_coding	spindle and kinetochore associated complex subunit 2	0.846459	0.0766992	-0.521383	0.302079	-0.210358	0.204135	0.6548	0.409304	0.246937	-0.0751765	0.00463692	-0.0173843	0.0127036	-0.326907	-0.0824755	0.572196	0.242343	0.11063	0.541047	0.373382	-0.248874	-0.114259	0.256185	0.117034	0.234238	-0.0837763	-0.189466	0.360534	-0.0481242	0.029013	0.596936	-0.664837	-1.00682	0.251526	0.235735	-0.474938	-0.457353	0.143036	-0.332865	0.218583	0.121612	0.292228	0.538658	-0.0570905	-0.200862	-0.227207
ENSG00000196843	ARID5A	protein_coding	AT-rich interaction domain 5A	1.57667	-0.013643	0.642468	-0.830122	-0.521282	-0.938194	0.0359229	-0.193461	0.267549	1.22787	-0.913863	-0.435141	-0.062866	-0.807439	-0.42127	1.67192	-0.308558	-0.611684	-0.285608	-0.535888	-1.20805	0.402391	-2.37993	-1.33656	1.30092	0.133194	-0.650038	-0.816543	-0.0763296	-0.69383	-0.534311	0.352213	-1.10442	-0.769276	1.10016	-1.50735	-0.553298	1.22738	-0.0977912	0.224188	0.347548	0.525486	-1.88989	1.79554	3.49312	0.496564
ENSG00000163638	ADAMTS9	protein_coding	ADAM metallopeptidase with thrombospondin type 1 motif 9	-0.364993	-1.10532	0.425021	-0.120394	0.121214	0.250947	-1.70747	-0.850967	-1.07876	2.09733	-0.325613	0.999253	-1.27746	0.688621	-0.105277	0.0889933	0.562276	-0.677145	-0.50824	0.246082	-1.35182	-2.23191	-1.79074	0.0118986	1.96782	-0.678376	-0.139233	0.356363	-1.13067	0.0776297	-0.190437	-1.3817	-0.84619	-1.2123	-1.21917	-0.103344	-0.662461	1.67893	0.0976333	-0.376836	-1.14513	-0.0537047	3.78064	1.30495	2.47958	1.94669
ENSG00000165949	IFI27	protein_coding	interferon alpha inducible protein 27	0.552731	0.0389564	-0.29302	-0.0214257	-1.21822	-0.501036	0.0954417	0.659084	0.92287	1.19718	4.38414	0.192863	2.79586	0.157325	-1.67675	0.801117	-0.233676	-1.9972	5.73381	-0.259385	-1.86258	-1.13533	-1.59476	-0.704516	1.34197	0.425685	-0.436125	-1.45098	-0.274161	0.0872709	0.261476	0.157462	-1.47372	-0.113624	1.24602	-2.43391	-1.28191	0.882786	1.55707	-1.56121	-0.666677	0.501518	-2.918	0.38051	0.86695	-0.0414364
ENSG00000111331	OAS3	protein_coding	2'-5'-oligoadenylate synthetase 3	-0.288315	1.09564	-0.188513	0.151124	-0.176047	0.609486	1.06499	-1.11668	-0.162402	-0.147942	2.25935	-0.150418	3.0272	-0.513041	0.50454	0.638732	1.13019	1.11869	3.39193	-0.0466827	0.0951841	-2.63434	1.87346	-0.825313	-0.437441	1.20654	-0.64112	-1.03011	-0.891569	-0.962623	0.416233	-1.07466	-0.306095	-3.8484	-1.36115	0.610152	0.269067	-0.389903	1.61065	-0.179227	-0.428739	0.425931	-0.111468	-0.348081	-1.04759	0.414616
ENSG00000131771	PPP1R1B	protein_coding	protein phosphatase 1 regulatory inhibitor subunit 1B	0.179748	-1.44444	0.150518	1.55276	-0.379268	0.015469	-1.15146	-2.39759	0.276511	0.350984	1.52754	-0.501293	-1.54704	-2.17874	1.21819	-0.154938	-2.84743	-0.777894	-0.768089	1.76181	-1.54268	1.43993	-1.81822	0.0220016	-1.31734	1.87791	-1.96125	-0.339291	-0.257297	0.907686	0.59998	1.50153	0.86725	0.0914535	1.1315	1.35978	-0.423426	-0.62797	1.28712	0.542752	0.0233912	-0.582712	1.41173	-0.705569	-0.117288	0.411493
ENSG00000125966	MMP24	protein_coding	matrix metallopeptidase 24	-0.0327194	-0.431202	-0.37482	-0.199123	0.167199	1.60688	4.74951	-0.694656	1.56528	-0.00502178	3.44307	-0.165424	0.342296	-0.139497	0.181194	0.40165	0.0116479	-2.3144	-0.234109	-0.0161473	-1.20926	-1.01573	-1.38898	0.21448	0.260701	-0.334328	-0.882106	0.493834	-0.193258	-0.352031	1.82173	-0.954239	-0.604133	-1.21771	-1.03976	-0.257665	-1.44852	-0.518697	0.416401	-0.236445	0.420846	0.531611	0.213171	0.547935	0.998444	0.0325777
ENSG00000249592	AC139887.2	antisense		-0.287662	0.134316	-0.0705852	-0.292919	0.609717	0.163323	-0.431	-0.384328	-0.152171	-0.119387	-0.504771	-0.398785	-0.0802434	-0.0746544	-0.326685	-0.824266	0.217082	-0.85265	-0.791578	-0.772245	1.42067	-0.932218	0.0052345	-0.187665	-0.18318	0.606882	0.543793	0.128868	-0.0351459	-0.93674	-0.037296	-1.14765	1.19064	-1.23276	-0.644399	1.1001	0.534279	0.0916656	0.927494	-0.56373	0.656219	0.199763	0.300689	-0.141838	0.712667	-0.466746
ENSG00000125398	SOX9	protein_coding	SRY-box 9	-0.578854	-0.994214	0.545218	-0.0254953	0.585004	0.0971453	-0.740921	-0.3831	-1.28363	0.58123	0.15644	0.273134	0.131702	-1.15884	0.560874	-0.435812	-0.725254	0.438012	-0.251068	-0.104445	-0.176479	0.81237	-0.630101	-0.0032137	0.51988	0.252411	-0.263444	0.893324	-0.309406	-0.225972	0.183243	-0.0533169	0.103039	-1.68143	-1.14458	0.527238	0.237246	-0.666356	-0.678522	1.13286	0.200921	0.116197	0.88514	-0.0616813	0.766004	0.306946
ENSG00000158286	RNF207	protein_coding	ring finger protein 207	-0.0952948	-1.4646	0.141757	-1.53082	0.263633	-0.444961	-0.192581	-0.285774	-0.0732077	0.939293	-0.026558	0.787266	0.413782	0.139066	0.00404442	-0.658025	-0.648937	0.369131	0.586585	0.422066	0.116365	-0.575622	0.136288	-2.11416	-0.496642	0.0343036	-0.477284	-2.26552	0.278235	0.253702	0.384682	-1.40437	-0.246111	-0.734256	0.454518	0.205358	0.0627189	0.273475	0.708185	0.489334	0.279037	0.657529	-0.430214	0.90969	0.296092	0.22647
ENSG00000205133	TRIQK	protein_coding	triple QxxK/R motif containing	1.29348	0.434232	-0.143949	0.696661	0.0514202	-0.074105	-0.192651	1.2664	-0.589371	-0.304836	0.454381	-0.423055	0.288585	-0.342822	0.0204884	-0.569806	0.274865	-0.372313	-0.112513	0.248719	0.328541	0.275101	0.724001	0.447027	0.174019	0.599101	-0.0138281	1.39759	-0.0398043	-0.311061	0.787891	-0.924294	-0.380946	-0.108823	-1.30577	0.266913	0.0646192	-0.407626	0.3195	0.431419	-0.302251	0.660266	-0.164604	-0.110338	-0.854108	-0.791197
ENSG00000135218	CD36	protein_coding	CD36 molecule	-1.04479	-0.284251	1.67334	0.679897	0.180693	-1.85684	-1.3004	-0.364357	2.05266	0.122871	0.375455	0.496376	0.474448	2.00486	-1.10028	-0.468326	0.720494	-2.2848	0.780743	-0.384463	-3.17772	-2.29494	0.869061	0.209143	1.74984	-1.14132	0.857302	1.41717	-0.71395	-0.021185	-0.705258	-0.286595	-2.24214	-1.01075	1.9274	-1.21622	-0.421075	1.05343	3.09361	-2.40344	-1.72257	-0.992591	3.04948	1.54555	1.91043	-0.849882
ENSG00000165480	SKA3	protein_coding	spindle and kinetochore associated complex subunit 3	1.26907	-0.276468	-0.552848	0.190471	-0.00178557	-0.0696319	1.11635	0.553806	2.76459	-0.6858	0.21921	-2.3878	0.28223	0.153097	0.982906	0.0160848	-0.843585	1.6533	0.943593	0.277036	-0.126158	1.03431	-0.155628	0.306492	0.705677	-1.05538	-0.207396	0.510028	0.262748	-0.897161	1.38827	-0.975292	-0.11388	1.56696	-0.590367	-0.393399	0.298417	-1.74315	0.648648	-0.755492	0.484173	1.23533	1.98196	-0.0501661	-1.78859	-0.912941
ENSG00000138160	KIF11	protein_coding	kinesin family member 11	0.986745	-0.123244	-0.837507	0.613895	0.329595	0.489842	0.291199	0.278095	1.42463	-0.81058	0.235435	-1.38849	0.644997	0.273844	1.34119	0.698364	0.220345	1.28763	0.562311	0.400293	-0.247358	0.374729	0.342269	-0.0273183	0.251382	0.0733494	0.499912	1.64124	0.32606	-0.921533	1.01928	-1.75765	-0.850586	1.01891	-1.09912	-0.160789	0.583129	-1.18228	0.756487	0.337323	0.140434	0.224913	2.30322	-0.00859513	-2.04513	-0.857557
ENSG00000021826	CPS1	protein_coding	carbamoyl-phosphate synthase 1	-1.39064	2.7773	-1.49733	0.0515331	0.765159	-0.0487304	5.30243	-0.725931	-2.01348	1.01533	2.28279	4.58514	-1.71565	3.23686	-1.12418	-0.486968	-0.388875	2.24759	3.7015	-1.43475	-0.988014	-2.96435	-2.06225	1.81547	-0.662161	-1.8129	-1.3241	-1.17651	-0.490405	-0.646996	0.563548	-0.498569	-2.10684	1.10936	-1.79019	1.72268	-1.39247	1.31496	-1.54227	0.498379	-0.731953	-0.724278	-1.4211	-0.596306	-0.0183005	-0.754961
ENSG00000187608	ISG15	protein_coding	ISG15 ubiquitin-like modifier	2.34241	0.0495225	-0.946125	-0.755744	-2.61166	-1.83519	2.88294	-0.36005	0.569322	-0.583017	4.74782	-0.0205186	4.3113	-2.30789	-0.120866	0.514412	-0.104677	-1.32817	5.72197	-1.96371	0.429096	0.139927	2.08135	-2.59493	-0.400505	1.58433	-1.82023	-3.18142	-1.10045	0.228772	-0.511474	1.38168	-0.885074	-0.403555	0.768799	0.0742538	0.865193	-0.750952	2.96345	1.70703	-2.08997	0.523988	-1.01871	-1.00729	-0.988098	-0.571714
ENSG00000227640	SOX21-AS1	lincRNA	SOX21 antisense divergent transcript 1	-3.0377	0.0418267	0.234266	-0.597707	0.531991	-0.908858	-1.97675	-1.92267	-1.11214	0.242573	-2.56343	2.26508	2.44851	0.64191	-1.18406	-1.90258	0.547085	0.220857	-1.06636	0.231847	0.420348	-2.57928	-1.94989	0.168103	1.13436	-2.78262	-2.34535	-1.36458	-1.09345	0.851276	0.854709	-0.0725022	-2.19289	0.408997	0.537916	-1.54636	-1.18495	1.13191	5.49761	2.74477	-0.455486	-0.415102	3.05966	-0.472492	0.118417	0.0311301
ENSG00000254363	AC011379.2	processed_transcript		-1.40043	-0.125709	0.621154	-1.49452	-0.552353	-0.6877	-0.229456	0.42753	1.19035	-0.406357	1.43443	-0.165789	-0.401482	0.182846	-0.933917	-0.739959	-0.445769	0.813117	1.01743	-0.482186	0.190109	-0.391816	-0.450116	-0.349263	-0.828713	-0.26745	-0.260308	-0.629158	-0.529197	0.0110479	-1.78498	0.0880058	-0.650606	-1.00316	-0.334477	0.653299	0.790842	-0.180515	1.03977	-0.0250484	-0.293439	-0.0228677	0.705502	1.59532	-0.317631	0.465791
ENSG00000095794	CREM	protein_coding	cAMP responsive element modulator	0.781488	-0.218711	-0.277478	-0.328696	-0.681741	-0.857744	0.486397	-0.297072	0.117287	0.240688	-0.748462	-0.277939	-0.412866	0.25244	-0.452001	0.0218685	0.343097	-0.0835407	-0.674024	-0.32235	0.0579908	-0.00341446	-0.338311	0.0459717	0.71542	0.0405394	-0.730828	-0.116306	-0.492075	-0.523597	-0.759607	0.673815	0.0402082	1.31959	-0.190544	0.527418	-0.554746	0.573466	0.0926238	0.0131186	-0.496329	0.252931	-1.74584	1.1352	2.07964	0.135169
ENSG00000101049	SGK2	protein_coding	SGK2, serine/threonine kinase 2	-1.34449	-0.789196	-0.137217	-1.94859	-0.453311	-0.825344	-1.73033	4.0508	-3.90344	-0.393786	-0.5705	-0.0782596	5.94782	-0.47356	-0.0137762	-1.32461	-0.961071	-0.643398	-0.467825	0.020618	-0.0150644	1.05287	-0.89494	-0.243961	0.625286	-0.863009	2.51751	1.86867	-0.624295	0.792461	1.70276	-0.80081	0.141274	0.65746	-2.04566	0.190892	0.333432	2.34798	-0.218791	0.0914161	2.10561	-0.138855	-1.67868	0.885782	-0.514739	0.196084
ENSG00000100453	GZMB	protein_coding	granzyme B	-0.4663	0.218999	0.366308	-0.815977	0.471333	-1.7132	0.825011	0.523451	0.161992	0.332487	1.368	0.669443	0.964904	-0.977861	-0.0327551	-0.163974	0.417171	-2.21732	-0.131566	0.177029	0.139493	-1.29887	0.967124	-0.0964953	-0.0542541	1.83921	-0.897173	-1.6707	-1.45261	-1.32023	0.841125	1.1918	-0.925142	-1.19521	1.20167	-0.000213301	-1.18066	-0.56962	-1.91038	-2.0357	-2.3416	2.68142	-2.82415	1.66817	0.506529	0.45138
ENSG00000120519	SLC10A7	protein_coding	solute carrier family 10 member 7	-1.05373	-0.135477	0.169059	0.667633	0.250559	1.69672	-0.842702	-0.851531	-0.983697	-0.176064	2.45886	-0.421846	-1.26283	-0.641013	0.24307	0.0679881	-0.00730693	-0.233594	0.0867148	-0.00194127	0.40595	-1.23352	0.219366	-0.161507	0.0106986	0.138428	-1.13803	-0.458584	-0.742673	-0.519948	1.23469	0.669725	0.648716	-2.54204	-2.12396	2.3287	0.84944	-0.711618	-0.269551	-1.13707	-0.723511	-0.749386	-0.022706	-0.694952	-1.17914	2.1033
ENSG00000171033	PKIA	protein_coding	cAMP-dependent protein kinase inhibitor alpha	0.266954	0.0974965	-0.229739	0.291918	0.405682	0.426276	0.221516	2.06364	-1.43794	-0.257561	-0.0968371	-0.286486	1.53897	0.527935	0.129349	0.0607017	-0.266634	0.54303	-0.266193	-0.688971	0.475291	0.942884	0.466912	1.41015	0.00488935	-0.897202	0.766598	0.29708	-0.370321	-0.118822	-0.0533232	0.0463046	-0.218484	0.216097	-0.662615	0.377576	0.401359	-0.261024	-0.443952	0.644301	0.101469	-0.812681	-0.937972	1.43137	-0.904185	-1.63558
ENSG00000144891	AGTR1	protein_coding	angiotensin II receptor type 1	-1.874	-1.9951	-1.5173	2.00987	0.429775	4.04146	3.22088	2.67483	-2.58072	2.25663	-0.472212	-0.641579	3.80246	-1.70001	0.385694	2.62751	-1.15946	0.577162	2.0221	-3.15923	-1.81674	0.0430617	5.91604	2.7611	-0.00410326	-4.52439	0.865784	-0.0891454	-1.36692	-0.51751	-2.31706	1.15239	0.424595	-6.10557	-3.47328	4.3363	1.16034	1.00379	0.447443	0.334609	1.26703	-1.00328	2.44861	-1.82472	-0.49615	-2.09992
ENSG00000198125	MB	protein_coding	myoglobin	0.458489	-0.824725	-0.238981	0.207699	-1.20143	-1.29318	-0.584947	-0.840874	-1.38638	0.687758	1.81207	-1.20835	-1.18672	-0.936434	0.207322	0.745007	-1.30222	-1.28918	-0.115526	-0.974433	-2.11376	1.09518	1.11585	-0.477976	-1.08483	1.05882	0.920037	-2.97451	0.646237	0.319411	0.0486458	1.8003	-0.70113	1.78622	1.02773	-0.0467908	0.256722	-0.918229	1.36145	-0.178718	-1.70534	-0.411229	0.529849	4.46801	0.561922	0.622236
ENSG00000164754	RAD21	protein_coding	RAD21 cohesin complex component	-0.0731639	0.51234	-0.237398	0.344855	0.280558	0.309347	0.0717664	1.03182	0.483592	-0.512267	-0.200757	-0.196182	1.05471	-0.110543	0.581526	-0.262425	0.0934524	0.611693	-0.128047	-0.0183217	0.110809	0.209503	-0.207394	0.567892	-0.5597	0.163958	0.0477547	1.77831	0.256864	-0.394785	0.581396	-0.786469	-0.09656	-0.729738	-1.55158	0.0806634	0.215486	-0.362865	-0.002536	0.179433	0.168868	-0.310992	0.437157	-0.188876	-0.526435	0.0894871
ENSG00000185437	SH3BGR	protein_coding	SH3 domain binding glutamate rich protein	1.13249	-0.90226	0.160216	0.310411	0.00436084	-1.18256	0.0793565	-0.105569	-0.318355	0.0863432	-0.0857877	0.424609	-0.537031	0.299648	-1.70019	0.657813	0.782703	-0.68812	-0.106797	-0.354196	-2.20728	-1.15918	-0.625812	-0.0726674	0.806123	-0.703213	-0.702464	-0.189417	1.02159	0.910782	0.335953	-0.00749842	-1.04792	0.349685	0.945687	-2.28795	-0.742279	0.0179745	0.770644	-0.89177	0.134137	0.931346	-1.44166	2.50877	1.89284	-0.432278
ENSG00000185022	MAFF	protein_coding	MAF bZIP transcription factor F	0.466205	0.195322	0.535656	-1.29067	-0.0142068	-0.860102	0.91476	-0.808652	-0.428275	0.470637	-0.125801	-0.297469	-0.634747	-0.405442	-0.207585	0.49364	-0.579019	0.612775	-0.783334	-0.584765	0.222153	-0.519759	-0.395273	-0.745736	1.17664	1.30532	-1.63286	-1.51127	-0.741988	-0.582917	-0.434632	0.954187	0.174936	0.601765	0.00141272	1.6454	-1.09197	-0.0432789	-0.159453	0.104939	-0.347792	-0.304762	-1.4504	2.03672	3.11798	1.16326
ENSG00000164104	HMGB2	protein_coding	high mobility group box 2	1.19067	-0.137241	-0.468357	-0.691139	-0.312117	-0.416125	0.342737	0.639123	0.932893	-0.318176	-0.0742662	-0.373382	0.736898	0.198826	0.567807	0.692731	-0.782699	1.39195	0.288067	0.0105292	-0.468035	0.208028	0.529296	-0.259756	0.971807	-0.215647	0.000188696	0.383232	0.506857	0.097241	0.0860964	-0.544865	-0.424746	0.435547	-0.277342	-0.934833	-0.217146	-0.186823	0.328635	-1.14978	0.40463	0.161534	0.377924	0.480845	-0.316841	0.0585991
ENSG00000124762	CDKN1A	protein_coding	cyclin dependent kinase inhibitor 1A	0.626412	0.0933204	1.47651	-0.0820506	-0.306354	1.13922	-0.847517	-1.80639	0.1561	0.91319	-0.0464677	-0.220593	-1.42077	0.593392	-1.12578	1.48862	0.197244	-0.8432	0.116443	0.322565	-2.54924	-0.268721	-0.884351	-1.30015	1.91405	-0.369302	-0.504031	-0.976042	-0.0250366	-0.314694	-0.788066	0.10815	-1.35698	-0.0815158	0.452495	-0.736619	-2.25168	0.238631	1.34964	-1.83587	-1.3057	-0.439284	1.16945	1.89504	3.68128	0.256261
ENSG00000108515	ENO3	protein_coding	enolase 3	-0.261207	-0.446379	-0.596731	-1.66884	-0.802716	-2.41375	-1.31532	1.17927	1.13328	-0.241607	-0.260385	-0.571067	-0.692797	-0.699177	-0.754869	0.798132	-1.12358	0.24079	0.614051	-0.0779497	0.663906	0.447228	0.13489	-0.434974	-1.11909	-0.105703	1.02841	-1.43597	0.00279	-0.20524	0.75641	1.35677	-0.459422	1.74634	0.889046	0.300413	0.00374037	-0.631576	0.305412	0.648191	-0.277018	-0.101704	-0.642239	4.5284	0.968695	-0.916577
ENSG00000168297	PXK	protein_coding	PX domain containing serine/threonine kinase like	-0.0540402	0.495784	-0.0255201	0.257574	0.440814	0.736271	0.482895	-0.339314	1.22597	-0.177109	-0.196208	0.171577	0.227971	-0.00234114	0.483276	0.443163	0.569863	0.608585	0.0653989	0.274885	-0.595139	-0.551255	0.0675128	0.35419	0.424378	0.228982	-0.476371	0.50904	0.204753	-0.346049	-0.115075	-1.15461	-0.0287498	-0.910858	-1.03069	0.159465	-0.34154	0.23574	-0.46239	-0.007919	0.479998	0.262548	-0.209486	-0.0139129	-0.367243	0.054512
ENSG00000127585	FBXL16	protein_coding	F-box and leucine rich repeat protein 16	2.08685	-1.14498	0.925444	0.201014	-0.938399	2.68876	4.75255	2.39129	1.26189	-1.07268	0.855151	0.378231	-0.981329	2.77263	-2.24659	-2.64366	1.2082	-1.21461	-0.729573	0.937398	-1.91235	-0.0756515	0.291568	-1.96053	0.0660315	-0.635674	1.3602	-2.81107	-1.69255	-0.33712	1.72634	-1.57684	-0.0289668	2.55398	0.227689	1.08481	1.7169	0.0463745	-1.50465	2.7515	-0.229764	-0.278724	-2.23262	-0.467409	-0.335132	0.911965
ENSG00000171056	SOX7	protein_coding	SRY-box 7	0.59371	-0.333355	0.97089	-0.651527	0.670031	-0.588297	-0.641803	-0.414441	-1.20631	1.26461	-1.51482	0.922845	-0.717341	0.213556	-0.406333	0.31642	0.240088	0.190021	-0.516485	0.0980981	-0.995138	-1.38745	-1.28214	-0.62529	1.43948	0.00519575	-0.726149	0.902629	-0.847106	0.95816	-0.466387	-0.446042	-0.242604	-1.21025	1.25514	-0.765328	-1.95415	1.25957	-0.153027	-0.400232	0.226531	-0.41687	-2.46053	1.70318	2.89874	0.462269
ENSG00000243955	GSTA1	protein_coding	glutathione S-transferase alpha 1	0.219742	-0.279396	-1.51174	-1.33839	2.46807	0.16784	1.44389	-1.09658	-4.4408	0.627193	-0.175822	1.23541	1.68876	-2.41423	-2.59241	-1.47844	-0.130552	3.55829	0.71886	2.80473	-0.237857	-0.953315	-1.03656	-2.19011	3.30042	-2.07722	-0.582087	-2.77897	1.8328	0.622436	-0.992962	-1.65759	-4.57256	0.721933	2.83965	-2.26655	-2.94739	-1.7287	1.85242	-2.69419	2.77606	2.17498	-3.04301	3.76071	-1.2947	-0.0461344
ENSG00000104435	STMN2	protein_coding	stathmin 2	3.36248	-1.69828	0.508278	2.0351	-1.98053	-0.171173	1.81069	0.528988	3.85514	-1.00602	2.20856	-1.7215	-1.022	-0.615036	0.546557	4.9544	-1.76148	-0.385071	-1.0454	-2.02578	-2.70259	-0.215423	-2.92131	2.65524	4.94836	2.68081	-2.1589	2.53308	0.959877	-2.17226	-1.12592	-3.09311	-0.673635	-0.529768	0.877929	-1.47436	1.94236	-2.52026	-0.053906	-0.106327	1.46143	0.862749	0.909982	-0.548286	1.40724	0.621733
ENSG00000092529	CAPN3	protein_coding	calpain 3	-1.33384	-0.403755	1.04589	-2.3127	-0.113643	-0.519254	-0.124501	0.093	-1.26143	0.654057	-0.734033	0.413723	0.178031	0.363734	-1.27442	-0.401107	-0.661651	0.950909	0.833865	0.512251	0.95743	-1.08915	0.923064	-0.404989	0.535127	-1.85741	0.835769	-1.61899	-0.339518	0.393696	-0.647482	-0.593867	0.327073	-1.67727	-0.926417	-0.0424175	0.567861	0.428207	0.6195	-0.52539	0.962074	1.13957	-1.72502	3.76742	0.571676	0.0771288
ENSG00000133874	RNF122	protein_coding	ring finger protein 122	1.37807	0.505874	0.0886202	-0.225023	-0.40062	-1.1151	-0.623042	-0.660266	0.200412	0.318327	-0.994862	-0.341339	0.185878	-0.276789	-1.17755	0.892191	0.484465	-1.10542	-0.242026	-0.779508	-1.05905	-0.137613	-1.74697	-0.575579	1.93701	0.141814	0.440452	0.194942	0.0738295	-0.15797	-0.814134	0.0344981	-0.657081	0.282308	0.0958303	-0.881617	-0.951944	0.928192	0.624029	-0.482782	0.506035	-0.550623	-1.29112	2.11136	3.1371	-0.479797
ENSG00000137628	DDX60	protein_coding	DExD/H-box helicase 60	-0.321659	0.376285	0.17575	0.404982	0.298423	-0.733075	0.498649	-0.94295	-0.405173	-0.17896	2.41725	0.366085	1.89993	-0.462825	0.869157	-0.0685616	1.35587	0.41418	3.27684	-0.571327	-0.467256	-1.63427	1.46899	-0.348361	-0.699834	1.1859	-0.156693	-0.394614	-0.220003	-0.496167	-0.212355	-0.49652	-0.199496	0.0484668	-1.71673	0.782714	-0.613516	-0.020181	1.79961	-0.792258	-0.572696	0.140073	0.571641	-0.218228	-0.593777	0.0945872
ENSG00000175329	ISX	protein_coding	intestine specific homeobox	-1.99531	-0.109782	-2.20161	0.374677	0.0148808	-1.46723	3.2546	1.30823	0.391424	-0.922012	0.602576	0.508883	3.62972	0.773752	2.15046	-1.18533	-1.07881	1.75116	-0.35855	-2.17886	-1.54392	0.900511	1.60642	0.779703	1.88477	0.775312	-1.19619	2.64673	-1.10042	-0.841462	-1.32234	0.344636	-0.413926	-1.33527	0.264588	-0.895202	0.0614731	-1.07127	0.250441	0.831669	0.481349	1.13141	1.20236	0.526324	-2.19462	-0.740177
ENSG00000080224	EPHA6	protein_coding	EPH receptor A6	1.81895	-0.564559	1.77711	2.55779	-0.719403	3.77944	-0.24943	0.362434	-5.21255e-06	1.74921	0.196796	-1.28122	0.799738	0.543163	1.19042	0.463595	2.44967	1.31545	0.496584	1.55786	1.10907	-2.84391	3.64122	-0.830635	1.15451	-1.03724	-1.38745	-2.07019	-0.159583	-1.97162	-0.643281	-2.45503	0.986003	1.77729	0.596594	-2.23049	-2.08107	-1.15102	0.897512	-3.75334	0.72998	0.144612	-2.1097	1.49326	-1.14237	-2.05508
ENSG00000090889	KIF4A	protein_coding	kinesin family member 4A	1.01534	-0.918194	-0.874674	0.340955	-0.400345	0.574667	0.960737	0.254069	1.46742	-0.986574	0.803098	-2.84752	2.9349	0.633935	1.67356	0.854477	-0.81281	0.96686	0.666607	0.471405	-0.470879	0.325478	-0.271344	-0.269708	0.994088	0.026731	0.332264	1.22345	0.798969	-1.53572	1.09847	-2.43418	-0.322861	0.91571	-1.47324	-0.338995	1.3289	-2.11149	1.04042	0.433062	0.600598	0.860882	1.92069	0.0278629	-1.89836	-0.110522
ENSG00000164944	VIRMA	protein_coding	vir like m6A methyltransferase associated	0.501036	0.506092	-0.114524	0.473392	0.366883	-0.0548684	-0.237115	0.754874	0.149459	-0.48851	0.128392	-0.228469	1.08163	-0.112656	0.54193	-0.20989	0.137915	-0.0796232	-0.116715	-0.176992	0.102128	0.133872	-0.198388	0.324104	-0.140914	0.179522	0.272534	1.33943	0.0569769	-0.290317	0.232241	-1.40345	-0.122312	-0.281295	-0.646479	-0.170239	0.420495	-0.249091	0.259675	-0.368303	0.00484099	0.48392	0.625358	0.0442772	-0.572562	-0.411802
ENSG00000144655	CSRNP1	protein_coding	cysteine and serine rich nuclear protein 1	0.384459	0.617248	1.0696	-0.566999	0.598084	0.132089	0.139521	-1.22132	-0.721534	0.563316	-0.293435	0.348581	-0.752078	-0.417411	-0.06263	0.617873	0.176383	0.668635	0.301888	0.427881	-1.27271	-1.61039	-0.154982	-0.678939	1.51229	-0.0572038	-1.28187	-0.997295	-0.468347	-0.711365	-0.465223	0.774275	-1.04307	-0.233385	-0.578367	0.521862	-1.48923	-0.243621	0.705315	-1.39428	-0.679716	-0.659947	-0.613078	2.31867	2.48435	1.15489
ENSG00000164938	TP53INP1	protein_coding	tumor protein p53 inducible nuclear protein 1	0.681582	0.90069	-0.186653	-0.249045	0.602395	0.429865	-0.835698	2.07438	-1.16664	-1.30089	0.0306203	-1.24066	2.00088	0.129593	1.24596	-0.0945537	-0.577025	0.964014	-0.119858	0.292143	0.951755	1.5795	0.272383	0.603183	-0.0364599	-0.415517	0.806912	1.44436	-0.70038	-0.647753	-0.277528	-0.153047	0.589177	-1.32406	-2.07852	0.404912	0.751734	-0.479202	-0.716615	1.17007	-0.411067	0.891141	-0.777508	-0.467106	-0.95372	-1.23302
ENSG00000162989	KCNJ3	protein_coding	potassium voltage-gated channel subfamily J member 3	1.54468	0.170775	-1.36526	1.84274	1.98543	0.961543	-0.130092	4.7394	-0.426143	-0.917589	-2.2037	0.794397	5.7578	-1.31329	2.21598	2.21968	2.47919	2.37003	-0.160864	-2.79233	0.116972	1.91199	-2.17662	1.2689	1.63157	-1.7295	1.42646	-0.780698	0.317092	-0.186685	-0.24351	-2.29228	0.741089	-3.12439	-0.652768	-2.27417	-2.07506	3.62141	-3.28467	-2.23999	3.49094	-0.126293	-3.82059	1.01714	-0.489909	-1.75817
ENSG00000270069	MIR222HG	lincRNA	MIR222 host gene	1.1428	0.0331472	2.17294	-1.61901	0.264742	-2.19023	0.451161	-0.927937	1.63963	1.05537	-1.26725	0.80306	0.594586	-0.61839	-2.1204	0.544457	0.274101	1.1121	-0.245543	-0.424303	-2.6325	-1.45485	-2.67401	-2.39048	0.751513	0.540082	-0.0625439	-1.07761	0.132038	0.36399	-0.860518	1.69151	-2.54821	-2.68753	0.927871	-0.624934	-0.677111	1.50158	0.386674	-2.90847	1.28738	0.650725	-2.08264	3.57359	3.81051	0.987977
ENSG00000107984	DKK1	protein_coding	dickkopf WNT signaling pathway inhibitor 1	-0.905474	-0.158901	1.61032	0.257845	0.306807	-1.99794	-0.141594	-0.749312	2.41292	1.269	1.11539	0.15259	-0.229362	-1.75864	-0.500954	-1.79461	0.662868	0.693662	-0.00969296	0.0794413	-1.50772	-2.4852	-2.2177	-2.84353	0.982665	1.6038	-1.50263	0.822574	1.93703	-0.677803	-0.104367	0.619412	-3.07971	1.21591	0.195313	0.141207	-1.25501	0.275968	-1.11377	-3.76309	1.80174	1.00677	-3.00689	1.551	2.0426	1.90788
ENSG00000055332	EIF2AK2	protein_coding	eukaryotic translation initiation factor 2 alpha kinase 2	-0.158941	0.272619	-0.296099	0.257471	0.925183	-0.0271608	0.501361	-0.520364	-0.489164	-0.337001	0.82409	0.087545	0.860323	-0.107615	0.660141	0.171017	0.704767	0.67778	1.08944	-0.081929	0.412048	-0.197884	0.25054	0.498189	-0.306205	0.357512	0.0910702	0.151375	-0.509045	-0.510652	-0.565332	-0.623201	0.243345	-0.886221	-1.23013	-0.309791	0.291398	0.0390889	0.716026	-0.165872	-0.141494	-0.258973	0.164671	-0.276991	0.0391296	0.160441
ENSG00000152382	TADA1	protein_coding	transcriptional adaptor 1	-0.639647	0.500747	0.1389	0.0967065	0.34767	0.938191	0.266968	-0.00824744	0.147772	-0.190475	0.0841417	-0.161701	0.650857	0.161668	0.344151	-0.232644	0.158084	-0.401809	0.268234	0.056875	0.0998162	-0.0565586	0.332489	0.394193	0.135235	0.259444	0.0604187	0.491274	0.353534	-0.080737	0.162542	-0.395471	0.126298	-0.43213	-0.885519	0.0198158	-0.129648	-0.184114	-1.24357	0.291035	0.212456	0.127847	0.161454	-0.0680736	-0.811763	-0.085062
ENSG00000118849	RARRES1	protein_coding	retinoic acid receptor responder 1	0.76428	-1.62921	1.48526	0.641209	1.12517	-0.63937	-0.140477	-0.043197	1.54625	1.39123	-0.221536	0.85159	-0.538698	-1.01605	-0.00179081	0.664477	0.944135	0.565616	1.37277	1.33426	-2.95367	-2.95033	-0.282093	-1.44203	0.246344	-0.0205404	-1.21916	0.312111	0.961432	-0.160642	0.4387	-0.905439	-2.90856	-1.94467	1.09011	-3.03121	-0.803535	0.233997	-1.03225	-3.3002	-0.306779	1.49855	-1.77098	2.02805	0.0409234	2.22911
ENSG00000168661	ZNF30	protein_coding	zinc finger protein 30	-1.16148	0.450233	0.558341	0.0473484	0.383707	2.65887	0.594358	-0.0780863	-0.265981	-0.6922	-0.638071	-1.14364	-0.707977	0.630929	-0.878854	-1.03553	0.328447	2.05349	0.332804	0.29777	0.325017	0.899461	1.13854	0.548182	1.70435	-0.514264	-0.139602	0.313684	-0.945195	-0.547426	0.893724	-0.0425716	0.340999	0.201418	-0.373792	-0.328677	0.603396	-0.949548	-0.311816	0.843004	0.573353	-0.564266	-0.355904	-0.823534	-1.23318	-1.16754
ENSG00000078814	MYH7B	protein_coding	myosin heavy chain 7B	-1.20593	-0.815047	0.210516	-1.88775	-0.401903	-1.32601	-1.03359	-0.476362	7.49758	0.216362	-0.70209	0.463651	0.647613	-0.605624	-1.67988	-0.186427	-0.624958	-0.944535	-0.204863	-0.560456	-0.655135	-1.29241	1.58051	-0.619558	0.945225	-1.60462	1.97623	-0.515857	-0.17623	0.331396	-1.3435	0.0299616	-0.862107	0.713664	0.605257	-1.47633	-0.442821	0.320591	1.8945	-1.55499	0.37528	0.190556	-0.711968	4.31629	1.59688	-0.0604323
ENSG00000111339	ART4	protein_coding	ADP-ribosyltransferase 4 (Dombrock blood group)	-1.48011	0.734813	3.18077	2.13429	-0.0114465	-0.567054	-1.65421	-0.435444	-3.71005	1.4301	-0.254984	-0.377992	2.88054	1.07256	-2.03542	-0.132913	4.66448	-0.0207735	5.75599	-1.01681	0.641464	-0.332648	-1.50924	1.49453	1.19784	-2.24174	1.60495	1.54398	-1.38916	-0.756253	1.67994	-0.886329	0.992833	-1.82355	-1.85227	0.55838	-0.206887	0.161367	-1.64078	-1.97225	1.50601	-1.07806	-3.97253	-0.994406	-0.16054	0.57364
ENSG00000125968	ID1	protein_coding	inhibitor of DNA binding 1, HLH protein	-1.29366	-0.176088	0.5601	-1.25359	0.728813	-0.942878	-0.8005	-0.400661	0.199981	1.20853	-0.901705	0.659245	1.11331	-0.439105	-1.60923	-0.624618	-0.92403	0.464848	0.074893	0.314017	-0.779557	-1.12042	-1.9456	-2.25357	0.768099	1.12184	-0.537701	-1.90495	0.393241	1.77022	0.39987	1.67348	-0.303664	0.795465	1.75605	-1.01691	-0.855396	1.10218	-1.26342	-2.44707	2.35199	0.0144188	-3.70914	1.25881	1.05245	1.49403
ENSG00000160957	RECQL4	protein_coding	RecQ like helicase 4	0.319107	-0.796386	-0.438498	-1.42539	-0.598851	-0.672635	1.24263	2.341	1.17363	-0.353142	1.33998	2.71589	1.58626	-0.127219	0.741888	-0.702343	-1.25523	-0.562818	-0.889315	-0.326344	-0.000313271	1.31548	-0.845035	-0.374192	-0.34982	-0.861022	0.241136	0.101369	-0.137165	0.48705	0.725091	0.379635	-0.42972	0.995994	0.578151	-0.761166	0.598442	0.176702	0.188486	-0.338658	-0.369205	-0.765542	-0.195044	-0.581234	0.815675	-0.974689
ENSG00000167325	RRM1	protein_coding	ribonucleotide reductase catalytic subunit M1	0.437015	0.153373	-0.275329	0.370566	0.0267556	0.530493	0.373136	-0.705024	0.185397	-0.378689	-0.071416	-0.42349	0.330212	0.185868	0.942464	0.492118	0.124602	0.175219	-0.177343	0.0979404	-0.212126	0.130598	0.229149	0.229551	0.0121142	0.117372	-0.443171	0.496562	0.020057	-0.215578	0.0109591	-0.163488	-0.16616	0.458359	-0.348732	-0.116818	0.214667	-0.34788	-0.408528	0.12664	-0.114519	0.381946	1.01348	-0.341726	-0.152934	0.106561
ENSG00000119508	NR4A3	protein_coding	nuclear receptor subfamily 4 group A member 3	2.40411	1.62489	1.84832	-1.58113	-0.247516	-1.61128	0.918254	-2.52701	-2.17911	0.911968	-0.740025	-1.567	-1.74428	-0.0403575	-1.42124	1.59163	2.29163	0.753119	-2.07769	-0.457715	-1.76375	-3.86406	-3.04194	0.176578	3.30611	0.0622966	-1.65576	0.964884	-2.34673	-2.58078	-2.62789	2.39348	0.510339	2.28598	-1.94104	1.60924	-2.44836	2.53785	2.42396	-1.43017	-0.898082	-1.11822	-3.24218	4.3316	4.59695	1.24282
ENSG00000270574	AC010680.2	antisense		0.0571163	0.709696	0.32812	-1.0901	-1.2629	-2.49191	-1.46008	0.269262	-0.15202	-0.778193	-1.10201	-0.484434	-0.186887	0.574242	0.224822	-0.31025	-0.103486	-0.32412	0.1577	-0.539043	1.34592	0.532327	0.568107	0.195496	-0.393221	0.62641	0.401161	-0.3864	-2.44755	0.611884	-0.06452	-0.0756571	1.20012	0.600694	-1.51752	0.536698	-1.28129	0.476061	0.168731	-0.588848	0.333928	-0.0490867	0.233942	0.437154	0.853021	-0.137458
ENSG00000158467	AHCYL2	protein_coding	adenosylhomocysteinase like 2	-0.766004	-0.107694	-8.00678e-05	0.449093	0.718492	3.15608	-0.139251	-0.0300977	-0.0970326	-0.1198	0.225935	-0.0761735	-0.100243	0.372365	0.58245	-0.157043	0.834298	-0.452867	0.210627	0.201511	-0.389572	-0.751436	0.286242	0.159058	-0.185898	0.462988	0.58753	0.733121	-0.215972	-0.326276	0.485224	-1.24233	-0.12294	-0.696166	-0.163026	1.1437	-1.18839	0.0121645	0.280093	-0.588668	0.00594845	-0.230018	1.29052	0.0620607	-0.319118	-0.263925
ENSG00000185561	TLCD2	protein_coding	TLC domain containing 2	0.373699	-0.744855	0.264575	0.0317515	0.00971919	-1.11709	-1.08468	-0.263026	-0.687183	0.583169	0.109281	0.168922	-0.169905	0.265068	0.593009	0.369391	0.414134	-0.917636	0.0525701	0.323659	-0.948258	-1.50259	0.20626	-0.275117	-0.736575	0.735332	-0.557166	-0.669716	-0.0251656	0.0845057	0.194929	-0.0586229	-1.28512	-0.266547	1.04243	-0.459286	-0.857351	0.344144	1.10167	-0.682648	-0.35928	0.0639403	1.65163	0.0587896	0.489301	0.235021
ENSG00000135916	ITM2C	protein_coding	integral membrane protein 2C	0.0182657	-0.805825	0.24916	0.148584	-0.0632858	-0.750748	-0.21611	0.341605	1.24602	1.36929	-0.63691	0.951445	-1.02523	0.210219	0.358301	0.332884	0.588952	-1.00145	0.468807	-0.781689	-0.58335	-1.58981	0.0827589	-1.35766	0.086434	-0.621468	0.396007	-1.23853	0.416496	0.781376	-0.474932	-0.400701	-1.34678	0.190839	2.19191	-1.1393	-1.38597	1.02988	-0.0502526	-2.28226	0.255728	0.0577919	-0.271991	0.316404	0.754355	-0.473595
ENSG00000131848	ZSCAN5A	protein_coding	zinc finger and SCAN domain containing 5A	0.678633	0.0677808	-0.123904	0.18595	-0.222867	-0.0770807	-0.563677	-0.0260603	-1.0384	0.365585	-0.461174	0.0633961	-0.448102	-0.307729	-0.0405358	-0.654874	-0.0625176	-0.358368	0.612657	-0.30506	0.488153	0.594271	0.375449	-0.155212	-0.474191	0.222435	-0.349045	-0.626858	-0.640686	0.102994	-0.679364	0.26896	0.0879826	1.02797	0.162926	-0.240774	-0.114741	-0.117531	-0.071919	0.774403	-0.225275	-0.503939	0.651397	-0.176385	0.0716482	-0.68214
ENSG00000204618	RNF39	protein_coding	ring finger protein 39	-2.86974	-0.819066	0.892558	-0.24122	1.03673	-1.14777	-0.597624	-0.747191	-0.646779	1.92417	-1.15038	1.51465	-1.32882	-0.39624	-0.631373	-1.96071	0.026897	-0.643899	-0.144262	0.323138	-1.47132	-1.5508	-0.568262	-0.808927	-0.657274	0.585977	-0.483136	-1.50328	0.624109	1.22149	1.48962	1.05408	-0.301635	-0.369493	1.42972	-1.22118	-1.32223	0.964524	-0.554689	1.36009	0.289898	-0.342219	-0.159362	1.22236	1.9074	2.33218
ENSG00000143546	S100A8	protein_coding	S100 calcium binding protein A8	0.292396	-0.0763903	0.787081	1.36136	2.15636	-0.295008	-0.958424	-0.0053421	0.757583	1.3773	-0.32584	1.59072	-1.21537	-0.241685	0.103015	-1.03792	2.58366	-1.5983	0.829485	-1.40188	-2.22298	-0.526801	-0.675266	-1.14059	-0.969963	-1.06038	-0.304477	-0.762787	-0.349867	0.902116	-1.90767	0.966047	-0.471275	-0.351794	2.15086	-2.0792	-1.72933	1.01505	0.127716	-3.02903	-1.81938	0.873322	-1.73919	2.11464	3.49264	0.178575
ENSG00000280111				-0.934114	-0.463938	1.61522	0.650404	-0.730547	-1.35346	-0.868777	-0.760901	-1.31995	1.59918	-1.06319	-0.120014	-0.307268	0.616544	-0.0836119	-1.66272	0.0335482	-0.519504	0.72328	0.353317	-0.155114	-0.66956	-0.486404	-0.295223	-1.59054	0.897171	0.432554	-1.4064	-0.927312	0.139454	0.935992	1.19826	-0.322323	0.236535	-0.977313	1.85445	-0.886807	0.376493	1.88454	-1.60509	-1.37561	-0.320672	1.16425	0.551641	1.02609	-0.00121247
ENSG00000230551	AC021078.1	processed_transcript		-0.467247	0.384911	0.600496	-0.461431	-0.164412	-0.0080177	-1.12139	-0.0886518	-1.20718	0.218114	0.0747775	-0.353414	0.0697243	-0.533702	-0.866122	-1.11417	-0.0231823	0.894264	-0.134737	0.0230753	0.378626	-0.158106	-0.469044	-0.17892	-0.430905	0.526559	0.383443	-0.030671	-0.854026	-0.713141	-0.167546	-0.30013	0.243288	-0.436037	-1.12069	1.41159	0.502075	-0.143983	1.16207	-0.062446	0.369369	0.484647	0.485844	1.07609	0.983218	0.498
ENSG00000137959	IFI44L	protein_coding	interferon induced protein 44 like	1.07067	0.414498	-0.165935	0.914706	-0.798882	-0.777956	0.791491	0.188181	1.61119	0.41422	2.23717	0.144715	4.19222	-1.54705	-0.812037	1.58727	1.15717	-0.376674	3.06189	-0.548043	-0.132662	-2.92234	-0.586997	-1.1325	1.02193	1.79917	0.00123137	-1.76082	-0.16241	-0.72204	-0.348574	-0.221806	-1.11928	-1.56644	-0.548862	-1.49425	-0.31674	0.711775	2.32257	-2.45641	-0.792973	1.4891	-2.34778	-0.0769756	-0.25228	0.455985
ENSG00000075043	KCNQ2	protein_coding	potassium voltage-gated channel subfamily Q member 2	-1.76499	-0.407971	2.10606	1.53664	1.1147	0.362277	6.50851	7.51465	-5.37904	-1.41443	2.5798	-4.30341	4.33997	-4.10642	-3.55102	-3.84229	1.1136	-0.602737	-0.132372	-0.591113	-1.9414	1.28243	0.0256254	-3.11834	1.36353	-1.39666	1.03379	-5.37904	0.420141	-1.50495	1.07487	-1.54654	3.59582	5.33979	-0.310763	-0.208283	-4.55062	2.52396	5.03854	2.39804	-2.3333	-0.667645	-0.147142	-1.5921	1.0205	0.0729136
ENSG00000126010	GRPR	protein_coding	gastrin releasing peptide receptor	-3.83935	-0.711086	-1.85197	2.36166	4.11599	4.4959	-1.23115	-1.64203	0.619248	-2.10396	-1.19028	-0.819725	-0.694647	-1.60027	2.4968	-0.0597846	0.826291	3.28411	-2.48338	3.79151	3.22911	0.653485	1.11334	-1.01447	2.36032	0.939734	2.8371	1.49941	-1.44219	-4.05713	-3.63252	0.512651	1.0418	-5.76956	-3.91994	2.68662	0.376443	0.0334686	-2.21069	2.74748	1.48028	0.17932	1.6915	-1.48464	1.61206	0.286237
ENSG00000035499	DEPDC1B	protein_coding	DEP domain containing 1B	0.867208	0.0630326	-0.37253	0.637982	-0.742786	-0.557563	0.258543	-0.532102	2.37128	-1.26615	0.725742	-1.82464	1.16088	0.611731	1.91562	0.376391	-0.804745	0.758416	0.852155	0.48403	-1.18548	0.591564	-0.0793156	-0.494852	0.632042	4.71348	0.73216	1.05525	0.131559	-1.463	1.41912	-1.91648	-0.48264	0.434333	-1.48298	-0.508683	0.661994	-1.53632	0.214937	-0.162845	0.502379	1.26137	2.2045	0.0700219	-2.44265	0.0283746
ENSG00000055732	MCOLN3	protein_coding	mucolipin 3	-1.11569	-0.510702	0.542327	-0.932419	-0.0993286	-1.39583	0.994305	-0.822136	0.842159	-0.69664	1.14997	0.191637	-0.616614	-0.694129	0.560904	0.985647	-0.96843	-0.358794	-2.13733	-1.60501	1.27161	-0.0484975	-1.43629	1.10784	-1.10275	1.9969	-0.751082	-0.422978	1.77692	-0.596316	1.4359	0.662787	-0.573814	-1.26694	-0.537525	2.54135	-0.485237	-1.36056	-0.350719	0.119451	-0.553158	-0.30991	-1.43674	-0.0700534	-0.0939321	1.80859
ENSG00000109881	CCDC34	protein_coding	coiled-coil domain containing 34	0.337045	0.175113	0.269184	0.531782	-0.0977615	-0.647401	0.500832	0.0497843	0.984813	-0.696019	-0.772216	-0.714702	-0.155293	-0.0825322	0.184764	0.332598	-0.72288	0.748533	0.393812	-0.620342	-0.917465	1.01816	0.159943	1.106	0.349551	0.276453	-0.151617	0.855545	0.572821	0.114835	0.0970262	0.00945704	0.0349545	0.583337	0.407315	0.128344	0.56195	-0.8038	0.493195	-0.124833	-0.0632107	0.0511579	1.02412	-1.02349	-0.286608	-0.564274
ENSG00000242265	PEG10	protein_coding	paternally expressed 10	1.37155	-0.478623	-0.324643	-0.931496	0.712269	-0.0322303	-0.436008	0.228439	5.97739	-0.218027	0.201174	1.80363	3.81877	-0.181534	-0.794735	-0.646832	1.30832	-1.72296	-0.932811	0.929477	-1.92373	-0.55302	-0.310887	-0.801414	1.87316	-0.922602	-1.05972	0.59146	-1.34476	0.344027	-1.89108	-2.45815	-0.682012	3.48436	-0.850172	-1.65102	-2.20756	1.98605	-0.0704821	-3.31343	1.2109	-1.07572	2.47827	0.92325	1.6276	-0.128715
ENSG00000164061	BSN	protein_coding	bassoon presynaptic cytomatrix protein	-0.884043	0.402536	-0.122283	-0.560465	1.70356	1.42159	3.75993	0.958955	1.34327	-0.716736	-0.605349	-0.376375	2.05845	0.233811	1.29157	-1.23988	0.107986	0.628109	0.987781	-0.498434	0.711187	0.765926	0.0601451	0.516311	1.05598	-0.211642	-0.608306	-1.91433	-0.849893	-1.1309	-2.06547	-0.345991	0.948139	-0.682485	-1.46478	0.344923	-0.43029	-0.518914	-0.243696	1.74919	1.30615	-0.211598	-1.6215	-0.77581	0.0584803	-0.245984
ENSG00000128564	VGF	protein_coding	VGF nerve growth factor inducible	1.32386	0.906478	0.204945	-0.51292	-2.23507	-1.69472	5.79862	3.45847	4.60744	-0.146977	0.809982	-1.376	1.66027	-0.468692	-3.27695	-2.01839	-2.53393	-2.82076	-0.687906	-0.498714	-1.80493	1.39932	1.83145	-0.965561	1.39817	-0.736523	1.30924	-2.89293	0.553325	-0.736943	-0.576824	-0.635716	-0.2734	3.41016	1.75862	-0.587624	-2.47355	3.46898	0.130358	1.82839	2.21384	1.69495	-2.45284	0.0337301	0.0354786	-0.323693
ENSG00000086544	ITPKC	protein_coding	inositol-trisphosphate 3-kinase C	0.403477	-0.36369	0.311136	-0.455719	-0.112718	0.630501	-0.259086	-0.0687364	-0.327711	0.900979	0.428316	0.00705414	-0.0281313	-0.501759	0.259225	-0.715699	-0.0307848	-0.315384	-0.222976	-0.297317	-0.429468	-0.0818341	-0.252976	-0.479959	0.989384	-0.294854	-0.329116	-0.70859	-0.114585	0.102323	-0.208285	0.563488	-0.343693	0.285202	0.373312	0.125523	-1.39021	-0.26003	-0.143545	-1.54904	-0.494934	-0.275841	-0.679728	1.28076	2.55716	0.470923
ENSG00000197275	RAD54B	protein_coding	RAD54 homolog B (S. cerevisiae)	0.655345	0.396997	0.12973	-0.199669	0.288696	-0.987187	-0.0431927	1.09101	0.806812	0.259548	0.212225	0.245184	1.50576	0.141932	0.515968	-0.515955	0.0660954	0.421925	-0.272785	-0.710531	-0.340511	0.704593	0.0685121	0.0168125	-0.313182	-0.15585	0.513806	1.60788	-0.424753	-0.581928	0.770335	-0.783915	-0.140964	-0.426699	-0.197837	-0.731017	0.734739	-0.184346	0.764646	-1.32146	0.313337	0.551687	1.26067	-0.345041	-0.936659	-0.641126
ENSG00000238178	AC078993.1	antisense		-2.35716	-0.716899	-2.75217	2.06797	3.34701	3.92982	0.129959	0.0614679	1.54976	-2.16979	-1.54028	-0.929969	-1.68643	-1.81418	2.0049	-0.111683	0.229223	3.70258	-1.24045	3.23672	3.03187	2.24562	1.1041	-0.675849	2.63027	0.683838	2.59488	0.847998	-2.48552	-0.413197	-4.16234	1.57559	0.509229	-4.01204	-4.39201	2.04908	-0.252848	-0.18879	-3.03366	2.91367	1.30645	-0.657345	0.8899	-1.47725	0.563349	-0.268229
ENSG00000183145	RIPPLY3	protein_coding	ripply transcriptional repressor 3	2.1674	-0.116949	-1.43445	-1.15815	-1.27164	-1.11943	-0.0974388	2.31656	-1.71828	-0.207221	-0.927038	-0.839182	1.90094	0.661908	3.04922	0.0396154	-0.791252	2.72856	1.58571	-1.21813	1.30968	-0.0346052	0.15899	0.0339772	0.488602	-0.245277	-1.01639	0.397179	-0.947456	-0.447943	0.1241	0.491169	0.242516	0.314526	-0.400391	-0.575068	0.444518	0.528421	-0.255725	-0.453836	-0.12763	0.598059	1.30758	-0.306865	-1.48168	-0.070141
ENSG00000275880	AL139385.1	antisense		-0.153549	0.736224	-0.0375047	-1.22989	-0.173056	-1.98566	-0.567492	-2.54018	-0.546197	0.0384479	1.04849	-1.07446	-0.777565	0.275858	-0.853984	-1.86583	-0.410233	0.485478	-1.51427	-0.274364	0.66619	-0.791344	-0.417637	0.172005	0.146219	0.175392	-2.3086	-1.62824	-0.968087	0.120679	1.52222	0.898139	1.96046	3.01795	0.235786	1.36775	-2.69922	1.18576	3.95817	-0.993159	-1.32014	-1.40017	1.16148	0.282409	1.98815	0.482175
ENSG00000132002	DNAJB1	protein_coding	DnaJ heat shock protein family (Hsp40) member B1	0.0335734	-0.760965	0.210114	-0.123767	-0.3412	-0.102113	-0.265399	-0.0766415	-0.702079	0.164741	-0.0177081	-0.353535	0.171966	0.145078	-0.16125	-0.260804	-0.153035	-0.533529	-0.0597046	-0.00922062	0.429425	0.2621	-0.670415	0.227658	0.574029	-0.238313	-0.131722	-0.772359	-0.249237	0.324418	0.178673	0.65906	-0.204754	0.317238	0.207344	1.18285	-0.312541	0.0634032	0.317204	-0.250352	-0.571852	-0.604984	-0.0673769	0.0779901	0.61534	-0.00262108
ENSG00000017427	IGF1	protein_coding	insulin like growth factor 1	-1.36936	-0.410498	-0.316257	0.577354	-0.172871	3.40262	-1.7467	0.414384	0.378196	-0.731256	-2.1861	0.193809	0.566629	-0.0657814	-0.159855	-0.998995	2.70635	-1.59127	2.15117	-0.835194	-3.7857	-2.77643	0.993616	-2.078	2.54693	0.116503	0.327048	-1.83627	0.320936	0.712868	-1.62776	-0.555608	-1.53737	0.626888	1.06958	-3.33697	-1.68655	1.27945	2.48897	-2.88505	1.22956	-0.310409	2.05875	-0.196872	0.602377	-0.320782
ENSG00000181894	ZNF329	protein_coding	zinc finger protein 329	0.245671	0.343276	0.299086	0.0435371	0.0768089	0.610288	-0.0444509	-0.412658	-0.247435	-0.319022	-0.618721	-0.0976256	-0.253639	-0.451054	0.498421	-0.277109	0.0304665	0.612873	0.150403	0.34125	0.116327	0.197701	0.219922	0.176682	0.518059	-0.18077	0.288557	0.289277	-0.299438	0.0967672	0.0453267	0.0208416	0.153456	0.21592	-0.0603852	0.440897	0.0302874	-0.17937	-0.0525518	-0.232645	0.200041	-0.144148	0.0921387	0.0475615	-0.175105	-0.266943
ENSG00000131730	CKMT2	protein_coding	creatine kinase, mitochondrial 2	-0.449331	-0.923323	0.56324	-0.238755	0.373647	-0.86874	-0.476896	-0.545996	-1.35136	0.775107	0.845917	1.38704	-1.80159	0.411947	-0.19809	-0.00691738	0.467855	0.46191	0.540496	-0.816896	-0.830939	-0.720696	-0.243903	0.341209	0.542821	0.69189	1.08883	-0.1035	0.420342	1.15618	-1.41189	-0.533995	-0.659627	-4.74436	-0.0425214	-1.47946	-0.619084	1.32194	-0.616223	-2.88386	0.253251	0.345394	0.708062	4.06053	1.4819	-0.049019
ENSG00000134531	EMP1	protein_coding	epithelial membrane protein 1	0.861444	0.263344	0.800246	0.520289	-0.0565315	-0.497962	-1.10903	-0.580586	-0.293274	0.740701	-0.129158	0.344099	0.0118266	-0.25405	-0.306456	0.516362	0.753035	-1.08823	-0.282405	0.0343757	-3.41361	-2.74058	-0.876808	-1.5068	2.90295	-0.397855	-0.0981544	0.453614	0.404343	-0.559871	0.328271	-0.520017	-1.71207	-0.650898	-0.518435	-1.12539	-1.17725	0.745277	1.3365	-1.02519	-0.75491	-0.0249308	0.999366	2.62222	3.51941	1.08994
ENSG00000184979	USP18	protein_coding	ubiquitin specific peptidase 18	-0.159771	0.385854	0.255791	0.358181	-0.308821	0.249173	1.07805	-1.30979	-0.494212	-0.189547	1.73567	0.0610457	2.12843	-0.081074	0.0425443	0.548153	0.819107	-0.237801	2.62088	0.493681	-0.114395	-1.92775	1.73047	-0.291444	-1.1674	0.684972	-0.496473	-0.254063	0.0633956	-0.0674951	-0.628309	-0.208811	0.183805	-2.1654	-0.926976	0.468017	0.145096	-0.131928	1.12277	0.00181398	-0.474099	0.0260468	0.314599	-0.30124	-0.601288	-0.411911
ENSG00000241878	PISD	protein_coding	phosphatidylserine decarboxylase	-0.453852	-0.153625	0.201632	-0.435917	0.0740738	-0.13205	0.177862	-0.0529078	0.161125	0.0774376	-0.313874	0.0767371	0.0494387	-0.269442	-0.0563898	-0.376023	-0.53376	-0.641407	0.230414	0.363319	0.130392	0.193126	-0.0519019	-0.457581	-0.156357	0.154794	-0.368702	-0.195426	-0.328744	0.200834	-0.52842	0.357993	-0.136075	0.578105	0.252496	0.000284298	0.0822439	0.0436556	-0.243085	0.0388755	0.144208	0.40168	-0.0172633	-0.0378109	0.427041	-0.0840859
ENSG00000184557	SOCS3	protein_coding	suppressor of cytokine signaling 3	1.91028	0.749087	2.20164	0.21717	0.523575	-0.718591	-2.07448	-1.56608	-1.45211	1.84676	-0.488942	0.461746	-0.736804	-1.53706	0.98133	1.65681	0.811403	-0.44413	0.748213	-0.0735398	-4.11356	-2.94001	-3.39103	-2.14386	3.10253	0.537331	-0.0138703	1.0284	-0.490104	-1.40115	-2.02268	0.393431	-4.31646	-2.56909	0.132536	-0.435796	-1.61234	0.42398	1.49113	0.0735105	0.14111	0.257231	-2.332	3.4937	4.13713	1.31274
ENSG00000157456	CCNB2	protein_coding	cyclin B2	0.922045	-1.09169	-1.19283	0.1778	-0.76241	-0.161199	0.516254	0.146409	1.20989	0.905677	0.783901	-1.73386	0.795392	0.238812	1.30094	0.421183	-1.3083	1.21485	0.880261	-0.415693	0.178377	1.46183	0.0376938	-0.307659	-0.410301	0.0964522	-0.318238	1.70935	0.280445	-1.20497	1.2432	-0.194976	-0.651549	0.821081	-0.481951	0.338417	0.857682	-1.24796	0.387832	0.225093	-0.108331	0.963749	1.06658	-0.499197	-0.581077	-0.15865
ENSG00000168078	PBK	protein_coding	PDZ binding kinase	0.94971	0.300011	-1.00508	1.31835	-0.966302	1.07953	1.48274	-0.566109	1.85838	-0.645293	0.0277898	-2.22468	3.00454	0.190387	0.997702	0.427135	-1.45082	1.30906	-0.00278954	0.673374	-0.916629	1.34796	-0.302354	-0.678102	0.0865264	0.419151	0.592826	1.3187	1.22405	-0.930239	0.834807	-2.12303	-1.15181	2.40147	-1.10024	-0.894133	1.05718	-2.14311	0.535822	0.107577	-0.442654	0.850818	1.92548	-0.0165711	-2.56132	0.0498963
ENSG00000177614	PGBD5	protein_coding	piggyBac transposable element derived 5	0.0588224	0.187043	-0.03191	0.294615	0.743512	0.639568	3.22658	0.236593	2.43138	-0.613234	0.611462	0.0853988	2.27598	0.00383905	0.0563363	-0.037803	0.232775	-0.0876772	-0.146535	-1.44878	-0.11739	0.418032	-1.18085	-0.343561	0.0235821	-1.72086	0.332942	-0.658476	-0.665059	0.278816	-2.32628	-0.555429	-0.0460645	1.08541	0.0612042	-0.893975	-0.0332862	0.533273	-0.173042	-0.14621	0.504828	-0.2581	-1.70911	-0.28663	-0.235016	-0.672399
ENSG00000255366	AC120036.4	lincRNA		0.583906	0.23448	-0.223265	0.466776	0.424049	0.839819	1.38192	3.57709	0.0937212	-0.656125	0.155841	0.664389	-0.336773	-0.0180735	0.412007	0.19195	0.765536	-0.280341	0.309072	0.39258	0.121805	-0.645884	-2.51449	-0.229213	0.666241	0.26168	0.215378	0.407633	0.876493	0.732644	1.00418	-0.189619	0.55331	-1.86608	-1.28614	0.307855	-0.82524	0.79123	-1.6788	0.240012	0.715423	-0.197206	-0.879152	-0.424502	-0.297187	-1.28824
ENSG00000279198	AC008894.3	TEC		0.857088	-1.05726	0.406341	0.707774	-0.039219	-0.693558	-2.88202	0.210239	-1.11178	0.975427	-0.537336	0.783164	-1.3661	-0.641532	0.560315	-0.187229	-0.324047	0.790753	-0.0259571	0.0732254	-1.80324	-2.62454	-1.19793	-1.48707	2.1505	-0.222261	-0.175578	-2.25776	-0.0813167	-0.235732	-0.817069	1.01019	-2.02368	0.552738	0.253646	1.21317	0.140208	-0.259851	0.984585	1.34369	0.737667	0.587626	-2.35623	2.28916	1.7528	0.857989
ENSG00000196284	SUPT3H	protein_coding	SPT3 homolog, SAGA and STAGA complex component	-0.277162	-0.368908	-0.0729922	-0.673964	0.299682	-0.531433	0.0341497	-0.321874	0.365517	-0.101356	-0.384492	0.691294	-0.416695	0.290754	-0.93969	0.513393	0.141217	-0.0785333	-0.36224	-0.314194	-0.197544	0.0299943	-0.656787	0.41706	-0.204339	0.528817	-0.955395	-0.354039	-0.0922436	1.20677	-0.573451	0.292127	-0.0426653	0.41126	0.0695125	-0.371711	-0.422191	0.335309	-0.55364	0.565546	0.0273375	-0.192348	-1.1531	0.440382	1.50998	-0.542772
ENSG00000181350	LRRC75A	protein_coding	leucine rich repeat containing 75A	0.755013	-0.26245	-0.891198	-0.556942	-0.0173018	-0.455498	2.78995	0.462573	1.89206	-0.610564	1.41719	-0.362162	1.03688	1.59182	2.53586	0.450246	-0.836844	-0.363701	1.3571	-0.418793	-0.382646	-0.533682	-1.80538	0.0544294	-0.237876	-0.00815825	-0.391906	0.144521	0.00304144	-0.122017	0.075936	0.804069	-0.238881	-0.0870366	-0.394225	0.132891	-0.401267	-0.203011	-1.08403	1.16444	0.179507	-0.541361	-1.51267	-1.07251	-1.11885	-0.118875
ENSG00000111602	TIMELESS	protein_coding	timeless circadian regulator	-0.368143	0.13463	0.0123732	-0.103255	0.223122	0.244303	0.279911	-0.302241	0.572564	-0.167533	0.0789686	-0.28151	0.885942	0.657101	1.11852	0.18848	-0.0107464	0.621167	0.402141	-0.226148	0.749805	-0.226173	0.122873	-0.15459	-0.781254	-0.344415	0.540927	0.261967	-0.0497122	-0.394551	-0.0924864	-0.797055	0.0752082	-0.233635	-0.442759	0.474036	0.518043	-0.669322	-0.107932	0.0884916	0.0146713	0.327181	0.931461	-0.37217	-0.63105	0.0969037
ENSG00000185753	CXorf38	protein_coding	chromosome X open reading frame 38	0.0776173	0.256737	-0.275867	-0.278301	0.0743923	0.0614627	0.450893	0.019827	-0.337873	-0.0141904	0.30024	0.11142	0.473327	-0.0216252	0.511339	0.0119032	-0.0449664	0.421607	-0.162659	-0.202483	-0.150625	0.226448	-0.174647	0.14481	-0.387096	0.0635028	0.0516511	0.586012	0.243814	-0.00685492	0.203357	0.438696	0.192237	0.0952113	-0.069677	0.202448	-0.324048	0.081015	-0.462729	0.0869956	-0.177757	0.0222928	-0.140542	-0.360588	-0.395041	0.238043
ENSG00000096006	CRISP3	protein_coding	cysteine rich secretory protein 3	4.29814	0.751093	-3.56278	2.96023	-2.12561	-4.25142	-6.36723	3.13884	2.98795	-4.08778	3.64455	-6.41483	2.7656	-2.54264	2.91979	4.6409	-2.80621	0.923686	-5.79762	-4.92497	4.26313	3.67702	6.67967	7.03095	3.22226	5.29762	0.636245	-1.25792	4.3298	-2.21258	-6.97496	3.61227	1.74384	3.12938	-3.12758	2.48348	3.62413	-5.78072	-0.248701	1.48487	-4.86963	1.51185	-3.97502	-5.05879	1.2644	-0.669371
ENSG00000164309	CMYA5	protein_coding	cardiomyopathy associated 5	-0.442755	0.0252214	0.67959	0.675591	1.08908	-0.572808	-0.113296	-1.45873	-0.436174	0.0871002	-0.0963668	0.95867	-0.676981	-0.662352	-0.743906	0.327354	1.01431	0.225141	0.704715	-0.32903	-1.29268	-0.988956	1.3554	-0.454156	0.396861	0.208818	0.988503	-0.482455	-0.0716527	0.241853	-1.41086	-1.10735	-0.950756	-0.967712	-0.514588	-0.644104	-0.729459	0.602503	0.501299	-1.40994	0.380103	0.033821	-1.20158	4.55175	1.28595	0.506391
ENSG00000079385	CEACAM1	protein_coding	carcinoembryonic antigen related cell adhesion molecule 1	-1.15377	-2.39524	0.900118	-0.151817	0.825929	-0.730841	-1.11591	-1.7766	0.470559	0.929386	1.75652	1.16459	-0.710172	0.183341	0.592691	0.830681	-0.115669	-0.618776	0.575648	-0.518076	-1.91231	-1.93229	-0.177323	0.00930136	-1.07333	1.41568	-0.437175	-0.166266	-0.322602	0.332995	1.63572	-0.279568	-1.41576	-2.37495	0.28405	-0.280924	-0.51451	-0.0376991	0.628011	-3.50139	-1.34707	0.524437	2.9314	1.20926	-0.127289	1.96716
ENSG00000203883	SOX18	protein_coding	SRY-box 18	0.93244	-0.657873	0.724673	-0.56457	-1.01248	-0.405368	-1.12078	0.73624	-1.12294	1.2086	-0.800684	0.343892	-0.562236	0.274256	-0.81385	0.458274	-0.34085	-1.73808	0.697402	0.448075	-1.58361	-0.94087	-1.90362	-1.09306	0.643628	-0.131744	0.916672	-0.51125	-0.0195609	0.766311	-0.342986	1.25487	-1.59702	-0.432611	2.36903	-2.54365	-1.09192	2.09003	0.187622	-0.0831051	0.478383	0.459853	-2.16776	1.08112	2.25287	0.348497
ENSG00000125347	IRF1	protein_coding	interferon regulatory factor 1	1.08202	-0.621959	1.06238	-0.266202	-0.624247	-0.819693	0.394005	-0.653172	-0.103488	1.07691	0.846976	-0.313069	0.863646	-1.17251	0.408603	0.00181526	0.0592173	-0.165858	0.387534	-0.852938	-0.321908	-0.737122	-1.13263	-1.5963	-0.760716	0.791235	-0.347403	-1.4101	-0.889291	-0.402733	0.912032	0.704188	-0.0997123	-0.736301	1.02774	-0.147515	-0.443899	0.0730922	-0.253421	-1.01674	-0.668459	0.812702	-1.27449	1.26978	3.1311	0.397305
ENSG00000144635	DYNC1LI1	protein_coding	dynein cytoplasmic 1 light intermediate chain 1	0.244395	-0.154184	-0.0552067	0.245617	-0.158251	0.576442	0.0489159	-0.102932	-0.172082	-0.186972	0.298696	-0.197027	0.127797	0.206605	0.281986	-0.299456	0.355067	0.158527	-0.190843	0.0394376	0.125722	0.255426	0.136474	0.64633	0.312076	0.108575	-0.402361	0.240002	-0.411969	-0.00991632	0.572144	-0.0808961	-0.0128774	0.48218	-0.0977885	0.218625	-0.058351	-0.121091	-0.495065	-0.0287705	-0.247179	-0.314969	0.391874	-0.291588	-0.415868	0.00955368
ENSG00000100276	RASL10A	protein_coding	RAS like family 10 member A	0.837763	-0.357986	0.149544	-1.40035	-0.0401208	-1.25557	0.35146	1.20782	-1.06473	0.496329	-0.146873	1.87109	0.0281873	-0.053651	-0.430633	-2.11697	-2.17763	-0.817551	1.17219	0.0987306	0.533721	0.323827	-1.90249	-1.5111	0.0143387	-2.37931	-0.216707	-1.99746	-0.649085	1.52637	-0.556376	1.42026	-1.15809	1.9898	0.425806	-0.346439	-0.207185	0.45824	0.21339	-0.176584	-0.300477	1.28553	-2.61303	-0.493144	0.383773	0.423676
ENSG00000113368	LMNB1	protein_coding	lamin B1	0.334211	-0.470219	-0.357853	0.0804199	0.0721671	-0.390025	0.428353	-0.34894	1.75217	-0.597533	0.316848	-1.18537	1.5918	-0.058792	1.40902	1.10126	-0.745892	1.5625	-0.0300002	0.674929	0.0136699	0.18848	-1.53375	0.934508	0.0479873	0.134309	0.431663	1.69474	0.464995	-0.99231	0.939239	-2.12738	-0.568137	-0.243726	-1.53822	-0.27505	0.749926	-1.05514	0.609929	0.144873	0.650837	0.806665	1.2851	0.292008	-0.27122	-0.663419
ENSG00000167434	CA4	protein_coding	carbonic anhydrase 4	-2.70535	-0.299976	0.287358	-0.0155397	0.299129	5.35338	5.19385	-0.475295	-2.47899	0.66334	-1.56584	1.22567	-1.08348	3.56772	-0.365414	-1.2584	0.246332	-1.1265	0.850356	0.284922	-1.14492	1.58432	-0.573227	-2.25176	1.14196	-1.37971	0.551234	-3.43448	-0.852922	0.431519	-3.33481	2.5433	0.516975	-0.0154556	0.843095	-1.46065	-1.3419	1.06328	-1.27006	1.08884	1.5294	-1.50008	-3.66497	-1.13427	0.9263	1.01998
ENSG00000121621	KIF18A	protein_coding	kinesin family member 18A	0.896988	-0.602058	-0.654794	0.359553	0.037719	-0.0698191	1.17732	-0.70544	0.891687	-0.341438	0.451508	-0.64057	1.73759	-0.237463	1.42823	0.23553	-0.500406	0.989095	0.628757	-0.842453	-1.2341	-0.46978	-0.0425741	1.25254	0.865603	0.230183	0.0523385	1.41528	0.95524	-0.389645	0.768003	-1.56021	-0.0565656	-0.36294	-1.86829	0.312731	0.898608	-0.874858	0.00573085	0.0717814	0.682311	0.805538	1.64773	-0.560179	-0.0858012	0.0624403
ENSG00000169679	BUB1	protein_coding	BUB1 mitotic checkpoint serine/threonine kinase	1.20824	-0.57678	-0.665727	0.758652	-0.0889814	0.730344	0.555315	-0.30432	1.28133	-0.677131	1.04116	-1.80207	2.22801	0.720303	1.66124	0.922652	-0.429727	1.027	0.282031	0.472586	-0.0904476	0.939791	-0.52559	-1.25574	0.718431	-0.193837	0.115479	1.19581	0.560389	-1.12278	1.07471	-2.05442	-0.37199	0.0436902	-1.29232	-0.356085	1.46693	-1.54797	1.17304	0.156304	0.060639	1.22767	1.76235	0.342705	-2.4433	0.383041
ENSG00000139679	LPAR6	protein_coding	lysophosphatidic acid receptor 6	0.161225	-0.10559	-0.0645975	-0.177147	0.29456	-1.13832	-0.000674746	-0.890959	-0.0904596	0.517728	-0.238401	0.757834	-0.378889	-0.517737	-0.210469	-0.683476	-0.335347	0.902419	-0.00984002	-0.235843	0.493665	0.329838	-0.0716155	-1.14775	-0.490229	0.0156586	-0.256456	-0.113842	-0.550511	0.566666	-0.551398	0.817424	0.221599	-0.37698	0.0928524	0.257349	-0.586486	0.845684	-0.502902	-0.564843	0.161655	-0.053718	-1.29226	0.241058	0.762922	0.430499
ENSG00000142233	NTN5	protein_coding	netrin 5	0.657161	-0.206783	-0.299552	-1.78346	-0.983175	-0.0903401	-0.647206	0.821541	-1.84508	0.894002	0.336749	0.226009	-1.8685	0.134305	-1.43012	-1.74879	-1.26471	-0.847077	1.01753	0.759482	0.822965	1.52503	-0.378134	-1.9876	-0.957817	-1.86755	1.39867	-3.34129	-1.82662	1.07712	-0.948433	1.12178	0.838045	1.76902	0.45608	0.433159	0.786963	0.818428	0.822303	0.806826	0.374777	-0.319841	-1.99425	1.2909	0.951055	0.301326
ENSG00000101187	SLCO4A1	protein_coding	solute carrier organic anion transporter family member 4A1	-0.848471	0.297381	0.466979	-0.410248	-0.00985603	-0.402061	0.846598	-0.275221	-0.340521	0.772323	1.15744	0.322591	0.967488	-1.06885	-1.70895	-0.334625	0.130678	-1.89981	-1.91318	1.04216	-1.01319	-0.0817258	-2.34785	-0.454813	1.82	-0.67734	-1.49358	-2.06328	-0.49144	-0.689856	0.936894	-0.849949	-0.375652	-0.857183	0.440506	0.213096	-0.955925	-0.417123	1.60436	0.801119	0.0886607	0.307755	0.99127	1.54743	2.46248	1.62869
ENSG00000167992	VWCE	protein_coding	von Willebrand factor C and EGF domains	-0.793327	-0.0476661	0.558966	-1.27344	0.781039	-0.524881	-0.826127	0.364373	-0.551118	0.00730766	-1.36801	0.84474	-0.190726	0.149616	-0.60797	-0.580921	-0.375464	-0.281523	-0.904616	-0.137668	-0.666482	0.0522053	-0.854316	-1.44762	1.00428	-1.05731	-0.0397865	-3.00168	0.474134	1.41673	0.0406125	0.588884	-0.949782	0.159046	2.40002	-0.601426	-0.440749	1.79039	0.0764947	0.890327	0.373828	0.817015	-1.86052	1.01396	1.06341	0.464297
ENSG00000198719	DLL1	protein_coding	delta like canonical Notch ligand 1	-0.870216	0.0512275	0.304736	-1.16644	0.569015	-0.406746	0.214122	-0.0549841	-0.432165	1.83553	-0.405131	1.69197	-0.0761139	0.383837	0.1291	-0.807125	-0.415928	0.238619	0.0879092	1.13313	-0.580637	-0.79614	-1.20177	-0.683404	-0.642535	-0.230742	-0.921846	-0.465991	-0.846093	-0.0143352	-0.759306	0.328275	0.947938	-2.75092	-1.46368	-0.143034	-0.402459	0.0953681	0.278269	0.0222031	-0.878126	0.68157	-2.17829	1.11608	2.02108	1.29939
ENSG00000099822	HCN2	protein_coding	hyperpolarization activated cyclic nucleotide gated potassium and sodium channel 2	-0.434928	-0.786901	0.335843	0.342177	-0.405148	0.249008	3.08345	-0.110833	4.23572	0.234703	1.25444	0.0509622	3.06353	1.54037	-1.56888	-1.95273	0.150017	-1.526	0.010411	0.0968912	-0.127018	-0.877453	0.917874	0.437316	1.30211	-1.28845	0.265981	-1.73061	-0.447831	-0.635657	-0.131809	-2.26406	0.260958	3.29992	0.055358	-0.588847	-1.41293	-0.160366	0.768651	0.649466	0.468395	-0.638369	-1.03864	-1.29787	-0.907909	-0.389037
ENSG00000188257	PLA2G2A	protein_coding	phospholipase A2 group IIA	-3.02394	-0.344953	-3.35715	3.79962	0.866376	3.40469	0.0721476	-2.83393	-5.88525	1.91259	4.40667	-1.44361	-0.533796	-3.08845	3.59542	-3.48427	-2.69238	1.83209	-1.43815	-1.99311	-0.548931	2.21828	-5.12039	-2.18252	0.591702	3.96664	-1.77848	-5.34711	-2.61945	0.379438	2.0639	2.58812	1.06901	-2.33583	-0.666558	-0.0376323	0.960811	-2.58214	-2.45898	-1.93136	0.825417	-0.438174	-5.12534	-1.08106	-1.14708	4.11561
ENSG00000168291	PDHB	protein_coding	pyruvate dehydrogenase E1 beta subunit	0.60601	-0.139551	-0.0264934	0.101362	-0.100882	-0.0816922	0.139921	-0.108812	0.210458	-0.132932	0.16731	-0.0721368	-0.437495	0.216123	-0.0832799	0.379825	-0.228159	0.485586	0.153475	-0.0315457	-0.168166	0.362553	0.294427	0.579191	-0.136702	0.323647	-0.636608	0.092147	0.0580125	0.222308	0.678139	-0.0361357	-0.278832	0.637592	0.206133	0.0167365	-0.157215	-0.194655	-0.119133	0.313651	-0.204934	-0.190145	0.314543	-0.246184	-0.428343	-0.194098
ENSG00000179021	C3orf38	protein_coding	chromosome 3 open reading frame 38	-0.0310489	0.281422	0.209952	0.232071	0.172331	-0.000198149	0.205384	-0.257655	0.344038	-0.105246	-0.0181341	-0.16313	0.162737	0.146703	0.413634	0.0182515	0.292254	0.372842	-0.214144	-0.187051	0.0541424	-0.0756951	0.44124	0.349595	0.0881109	0.194318	-0.152699	0.439345	0.0523481	-0.165407	0.570788	-0.386859	0.119056	0.156739	-0.554117	0.186466	-0.153354	0.0875441	-0.23137	-0.0223387	0.0025148	-0.112444	-0.963707	-0.0773146	-0.552042	0.105242
ENSG00000153234	NR4A2	protein_coding	nuclear receptor subfamily 4 group A member 2	0.0480529	1.57718	0.779675	-0.93644	1.02562	-2.09397	1.22553	-2.09178	-1.06118	-0.930608	-0.489035	-0.829776	-2.36087	-0.120168	0.186322	1.10337	0.644035	1.42647	0.201385	0.139618	0.626962	-1.91319	-0.893095	0.154059	0.876479	0.810117	-0.73569	-0.454547	-1.00599	-1.10336	1.05252	1.23457	1.35931	-0.548276	-1.91433	1.65986	-1.37266	0.0158254	1.14963	-0.184948	-0.403287	-1.5503	-2.7059	2.97428	1.16929	0.434591
ENSG00000187325	TAF9B	protein_coding	TATA-box binding protein associated factor 9b	0.202041	0.187061	-0.181061	0.276622	0.138868	0.42564	0.648338	-0.442467	-0.141249	-0.260359	-0.285591	-0.125013	0.183878	0.14328	0.200581	0.305954	0.199149	0.51987	-0.133019	0.288087	-0.353611	-0.223217	0.287159	0.510028	0.485413	0.0550938	0.0587615	0.137471	0.140501	0.0885345	0.0949358	-0.356533	-0.363674	-0.201851	-0.550081	0.0318323	-0.195914	-0.0187153	-0.352505	0.667285	0.0764919	-0.194421	0.0943383	-0.139454	-0.281612	-0.0204072
ENSG00000162772	ATF3	protein_coding	activating transcription factor 3	2.34561	1.49994	1.75356	-0.184224	0.772906	-1.37262	-1.50294	-1.59694	-2.33633	-0.447047	-0.163596	-0.152226	-0.3726	-2.51916	0.364149	1.97372	0.426691	1.66953	0.200036	-0.372712	-1.42913	-1.9851	-2.26492	-1.4417	1.92955	1.32582	-1.11831	-0.48803	-0.531926	-1.48839	-1.98245	1.71644	-1.88959	-0.74753	-0.605365	1.66301	-1.71502	0.504917	1.73284	-1.95634	0.716721	-1.10292	-2.38868	3.73517	3.64994	1.60987
ENSG00000185002	RFX6	protein_coding	regulatory factor X6	-1.94634	0.144312	-3.71737	-0.592756	2.08581	7.01756	1.42122	1.23297	1.06893	2.72664	0.573448	-3.49915	1.5349	-1.93678	4.67734	-1.55086	-1.26768	4.93924	-0.578402	-0.203621	-0.753533	-1.14674	-0.00187913	4.23291	1.00908	1.3051	1.18617	3.50866	3.23299	-2.21483	-3.04706	-1.64843	0.650663	-2.37943	0.435758	-2.56939	2.49004	-0.943447	-0.0824831	-2.7832	3.84809	-0.472707	-3.63553	-1.06643	-4.12517	-0.315629
ENSG00000163808	KIF15	protein_coding	kinesin family member 15	1.32249	-1.42246	-0.522022	-0.152962	0.311359	0.362994	0.37889	0.0609388	2.12039	-0.933997	0.585376	-1.27418	1.41102	0.155668	1.52585	1.01683	-0.638222	1.83195	0.235708	0.430516	-1.65826	-0.373123	1.24676	-0.184853	0.851185	-0.141074	-0.222445	1.39066	0.12112	-0.907285	1.24807	-2.35164	-0.512511	0.531116	-0.654448	-0.403635	1.04524	-1.1582	0.58494	0.396902	0.24225	1.04449	2.13483	-0.412074	-2.0439	0.271601
ENSG00000261884	AC040162.1	protein_coding		-0.142294	-0.593685	0.888876	-1.41057	-0.869479	-0.837818	0.144018	0.272295	0.39203	0.702263	0.867306	-0.0114295	0.283813	-0.760536	-1.3184	-0.392809	-1.13872	-0.36825	0.0670133	0.400832	-0.47971	-0.245166	-0.522886	-0.574063	-0.377465	-0.541876	0.124855	-0.971127	-0.482352	-0.16211	0.408234	0.665312	-0.623597	1.42508	1.15312	0.135254	-0.182873	-0.0886707	0.218976	0.0808323	0.0455662	1.35067	-1.18799	0.523204	0.310123	-0.183796
ENSG00000180881	CAPS2	protein_coding	calcyphosine 2	-0.373917	-0.925468	0.111985	-0.210675	0.27004	0.0384956	-0.854511	-0.928963	-0.0939643	0.0846308	-0.749911	0.531974	1.44019	-0.627406	-0.454644	0.102791	-0.119576	-0.352293	-1.19452	0.00904389	-0.315565	-0.676567	0.336384	0.577165	0.169531	-0.420156	0.574616	-1.14076	-0.975577	0.115492	-0.638109	1.15859	0.0995002	0.585035	-0.89375	-1.08428	0.70669	0.619942	0.617372	-0.900042	0.794702	0.82889	-0.878983	0.525044	0.840158	0.308835
ENSG00000130150	MOSPD2	protein_coding	motile sperm domain containing 2	-0.913806	0.404259	-0.00988182	0.123372	0.855646	1.05906	-0.311867	0.227474	0.268929	0.145524	0.642949	-0.298482	0.236077	0.337144	0.214672	-0.35638	0.725183	0.191214	0.682681	1.01054	0.408941	0.524704	-0.319682	-0.19833	0.106308	-0.0580819	0.341531	0.980444	0.234275	-1.26453	0.617542	-0.804385	-0.318281	-2.06908	-0.866037	0.0337617	-0.0821806	0.317302	-0.687626	0.259658	0.216439	0.928921	0.0591248	-0.692602	-0.540775	0.0439797
ENSG00000104723	TUSC3	protein_coding	tumor suppressor candidate 3	1.61762	-0.725999	-0.236563	1.3247	-0.791142	0.271017	1.4645	-0.526322	0.220167	-0.0778024	0.155448	0.165035	0.72796	0.599254	-0.499696	-0.114872	1.11796	0.0852226	1.50962	-0.0306943	0.573113	0.0339393	0.846464	-0.579612	-0.512999	0.539865	0.771043	-0.761453	-0.480564	0.579589	-1.1447	0.135127	-0.316337	0.635702	-0.793031	0.0420614	-0.667423	-0.0614706	-0.561498	-0.38459	-0.4088	0.0895481	-0.497748	-0.703917	-0.00774259	-1.1126
ENSG00000218175	AC016739.1	processed_pseudogene		-0.378382	0.56806	-1.24073	0.599726	-0.0964641	-0.979856	-0.105602	0.0459516	0.835746	-0.351133	-0.694184	-0.559937	-1.71435	-0.795746	-0.604157	-1.13406	-1.37528	0.525612	0.0957939	0.332868	0.887944	2.33567	-0.0399682	0.521188	0.541606	-0.488643	-0.857289	-0.277297	0.193198	0.998933	-0.653457	2.00264	-0.307498	1.93236	1.28836	-0.815544	0.19	-1.84723	-0.811312	-0.32332	-0.304529	-0.631989	-0.475034	-1.31635	0.852104	-0.555331
ENSG00000157064	NMNAT2	protein_coding	nicotinamide nucleotide adenylyltransferase 2	-1.48642	-1.18797	-0.115298	-0.300939	2.22713	-0.179173	5.64214	-1.11775	-3.11138	1.24284	-0.364876	-1.25357	3.56539	0.149077	-2.25361	0.353764	-0.694838	-0.887656	-0.514493	-1.90062	2.68254	1.35976	-0.00110664	-1.53786	1.9531	-0.84365	-0.0418828	-1.7888	-1.28457	0.00347899	-1.00628	1.25479	2.15519	0.301298	1.52403	3.09112	-3.35423	-0.262592	2.38657	-0.274118	1.63206	-1.41261	0.185241	-0.312817	0.966601	-2.24356
ENSG00000170369	CST2	protein_coding	cystatin SA	3.365	-2.17614	-3.5413	0.263113	0.836876	-0.35738	-0.470053	0.275129	4.68015	-1.51348	8.89888	-3.5349	1.13796	-1.05605	1.82309	1.48751	-2.85755	-0.648322	-0.96812	-1.75907	-1.7508	0.927377	-2.10534	0.541069	-4.36041	-2.82559	-2.82055	0.364192	1.21375	-1.29122	-0.233933	0.561381	0.521493	0.430047	3.11479	0.351602	1.00464	-1.17487	-0.640132	0.341723	0.545419	3.48142	3.40084	-3.70428	-2.79189	4.4462
ENSG00000163535	SGO2	protein_coding	shugoshin 2	0.619375	-0.328422	-0.82013	0.369733	0.165657	-0.0100664	0.0509196	-0.272087	0.724846	-0.188205	-0.0510562	-0.942438	0.93907	0.185117	1.27151	0.189997	0.146161	1.34483	0.461181	-0.00466763	0.0911901	0.000706009	-0.082795	0.367339	0.56495	-0.152042	0.0542185	1.4501	-0.00122878	-0.666986	0.382656	-0.50858	-0.667423	-0.125844	-1.09586	-0.0176508	1.08034	-1.01115	0.326395	-0.232708	-0.0255182	0.793921	1.40277	-0.0482242	-1.20796	0.234088
ENSG00000113456	RAD1	protein_coding	RAD1 checkpoint DNA exonuclease	-0.00479748	-0.606929	-0.12642	0.345079	0.0158931	0.0988712	0.308991	-0.195975	0.311292	-0.225183	0.0234875	-0.332416	0.485612	0.0203494	0.47853	0.226007	0.13636	0.524296	-0.0346629	0.0683863	0.197915	0.120805	0.184217	0.636509	0.0318753	-0.282721	-0.042995	0.380343	-0.0421301	-0.390034	-0.0102559	0.0251987	-0.201106	0.0186673	-0.5373	0.142952	0.0469347	-0.0533152	0.0521048	-0.132403	-0.0707988	0.197036	0.13732	-0.156914	-0.18167	-0.163861
ENSG00000164611	PTTG1	protein_coding	pituitary tumor-transforming 1	2.39931	-1.06739	-1.34033	-0.189597	-1.22132	-0.32058	0.578631	0.732834	2.30984	-0.638355	0.340296	-1.68215	1.90884	0.0173599	1.2464	0.667094	-1.63051	0.990812	0.222797	-0.856546	-0.711559	1.97544	-0.517446	-0.587023	0.419349	-0.0395285	0.0810952	0.482376	1.26366	-0.765895	0.900792	-0.605358	-0.792428	2.83964	0.884058	-1.38617	1.22325	-1.47682	1.05158	0.122456	0.0529955	0.481026	0.849874	-0.0763729	-1.76564	-0.389812
ENSG00000276855	AC015922.4	lincRNA		0.582891	-1.07804	-0.45561	-0.205767	-0.324304	-0.566958	-0.215693	-0.33085	0.807618	0.595625	-0.701519	0.847272	-1.95631	0.356991	0.00818185	0.200817	0.397416	-0.146275	0.568448	-0.470293	-0.823601	0.000941346	-1.62116	-0.644649	-0.115067	-0.216759	0.391849	-0.940212	0.125851	0.87487	-0.353681	0.619648	-2.82028	-0.881747	0.874907	0.626454	-1.22225	1.23327	-0.574289	-0.065878	0.967887	-0.140165	0.969909	0.970909	0.91899	0.0300708
ENSG00000115267	IFIH1	protein_coding	interferon induced with helicase C domain 1	0.107679	0.013899	-0.087073	0.39517	-0.00326832	0.299759	0.66221	-0.657848	-0.696061	0.0407135	1.87778	-0.025596	1.91006	-0.338457	0.536174	-0.263278	0.188981	0.138518	2.10597	-0.244752	-0.665213	-0.64902	1.26242	-0.574113	-0.828763	0.970777	-0.275873	-0.978573	-0.0110406	0.354253	0.275879	0.139003	-0.238646	-0.84972	-0.596357	0.537784	0.0630776	-0.589097	0.361073	-0.712285	-0.64735	-0.282421	0.701752	-0.661489	-0.761106	0.266991
ENSG00000179750	APOBEC3B	protein_coding	apolipoprotein B mRNA editing enzyme catalytic subunit 3B	1.22548	-0.291685	0.793469	0.312942	-0.091258	0.726401	0.460253	-0.81743	0.482111	-0.0249447	0.267315	-1.43076	1.48488	0.197175	1.49872	1.13726	0.0857827	0.952338	1.29854	0.287135	-0.567588	0.206553	-0.137946	-0.595452	-0.556492	-0.0382563	-0.916859	-0.0594018	-0.0678828	-0.641142	0.749848	-0.572326	-1.10893	0.919954	0.86149	-0.231129	0.935118	-0.700443	0.62563	0.0962299	-1.70724	0.877589	1.22872	-0.83994	-1.40477	0.62594
ENSG00000177683	THAP5	protein_coding	THAP domain containing 5	-0.332867	0.13167	-0.287075	0.656483	0.0588674	-0.130914	0.20443	0.0116523	0.526586	-0.155188	-0.211157	-0.00713765	-0.0849093	0.141631	0.183425	0.11572	0.628764	0.0810526	-0.0727459	0.0738221	-0.0605182	0.581642	0.0936965	0.256727	-0.32241	0.0393907	0.159447	1.01143	-0.0420278	-0.191818	-0.100979	-0.137612	0.265839	0.203881	-0.987808	0.00779337	0.242567	-0.111022	0.148066	0.0322422	-0.104565	-0.209446	0.288021	-0.18442	-0.757416	-0.0952603
ENSG00000137310	TCF19	protein_coding	transcription factor 19	0.103244	-0.241748	0.140282	-0.204159	0.0782626	0.494374	-0.2917	0.579789	0.871402	-0.386399	-0.417855	-0.245435	0.885564	0.430996	1.06578	0.182246	-0.29528	0.748445	0.765471	0.259689	0.190241	-0.275506	0.177701	-0.453604	-0.0806191	-0.628354	-0.247198	0.511152	-0.3464	-0.0827826	-0.0620988	-0.3873	-0.884792	0.540022	-0.288609	-0.164107	0.620652	-0.125771	0.267038	-0.121431	-0.0964403	0.541941	1.23103	0.0910899	-0.294161	-0.282684
ENSG00000170689	HOXB9	protein_coding	homeobox B9	0.31039	0.60327	-0.518862	1.23135	-1.4799	-1.23803	-2.02785	-1.17056	2.16648	-0.527147	1.79311	-0.455553	1.89014	-0.917907	-2.68904	-0.0837109	-1.98995	1.47961	-0.751215	1.42341	-1.36211	0.561208	-1.03818	2.10691	-0.634368	1.14853	-0.192346	-0.152436	-1.39227	-1.31611	0.699064	-0.914782	-1.36946	1.64133	0.467005	-0.271107	0.997881	0.108042	1.50657	-0.5219	-0.332751	-1.01061	-1.10216	-0.284769	0.400118	-0.52243
ENSG00000106819	ASPN	protein_coding	asporin	2.03345	1.2672	0.63	0.633979	-1.32514	-0.252773	0.993387	1.08511	1.97154	0.195982	0.257957	-0.456417	-0.294477	0.464338	-0.00324318	2.34303	-1.26897	-0.216925	0.457784	0.358413	-2.34642	-0.772994	-1.04097	0.417732	1.15473	0.285587	-2.13759	0.765574	2.1052	-1.20946	0.0350256	-0.454305	-1.18856	0.1873	0.0441547	-1.61333	0.000128091	-1.21562	0.416073	0.0149271	0.806946	1.70478	0.0876633	-0.116521	-0.543804	0.856271
ENSG00000109084	TMEM97	protein_coding	transmembrane protein 97	-1.29818	-0.206295	-0.31309	0.352726	-0.0426226	-0.0291791	0.0897291	0.568986	0.169443	-0.523594	0.233378	-0.735713	0.96657	0.127361	1.28217	-0.0995081	-0.367279	0.154885	0.37483	-0.402296	-0.308637	1.25836	0.103855	1.2002	-0.142443	0.413029	0.0678682	1.48038	-0.418384	-0.245974	0.456487	0.205304	0.29667	0.136976	0.220517	0.184386	0.552968	-0.405547	-0.0271989	0.325514	0.156612	0.0724225	1.50447	-0.441645	-0.526925	-2.1506
ENSG00000122643	NT5C3A	protein_coding	5'-nucleotidase, cytosolic IIIA	0.214762	-0.256548	0.137452	0.336346	-0.693143	-0.156297	0.0650524	0.750683	0.625334	-0.343968	0.331773	-0.285221	0.64581	0.219591	1.04521	0.0226678	0.230972	0.0355998	1.51744	-0.405121	-0.691875	-0.0553047	0.77947	-0.310496	0.22235	-0.0793543	0.139773	-0.196168	-0.228738	0.0584678	1.19967	-0.190676	-0.42944	0.37063	-0.4575	-0.663357	-0.595834	-0.435798	-0.155521	-0.150407	-0.0875571	0.205413	0.513486	-0.0951549	-0.673901	-0.510041
ENSG00000159388	BTG2	protein_coding	BTG anti-proliferation factor 2	-0.0217221	0.472679	0.400634	-0.374928	0.774281	-0.386836	-1.24905	-1.60084	-0.157211	-0.236648	-0.877089	0.623882	-0.695001	-0.356608	0.731199	1.7853	-0.237879	0.730036	-0.128114	-0.064554	-1.28225	-1.29621	-0.514832	-0.91005	1.63977	0.559757	-0.543906	-0.681683	0.811596	-0.121264	-1.38373	0.732273	-0.885679	-1.32071	-0.219655	-1.21319	0.0214085	-0.0420716	0.591287	-0.171684	0.239019	-1.02143	-0.649354	2.55404	2.35292	0.598452
ENSG00000062038	CDH3	protein_coding	cadherin 3	-0.714506	-1.44944	0.476218	0.411061	0.922441	-0.184803	-0.245746	-0.479295	0.799479	0.867944	0.330503	1.2918	-0.167979	-0.547112	0.629511	0.105825	0.184795	-0.514935	1.37739	1.29838	-1.04927	-1.6357	-0.885626	-1.26535	0.0522097	0.350002	-1.75311	-0.573758	0.958532	0.78075	-0.579062	0.205711	-1.2416	-2.48782	0.929937	-1.61519	-0.804883	0.817012	-0.495518	-0.896568	0.0312861	0.455756	-2.05409	0.707906	-0.0814214	1.04559
ENSG00000113916	BCL6	protein_coding	B cell CLL/lymphoma 6	0.241228	0.213932	0.361338	-0.530837	0.314923	0.568381	-0.739706	-0.0336796	0.704309	0.994205	-0.695059	0.207182	-0.0440332	-0.58379	-1.00641	0.233477	0.109827	-0.360933	-0.0667826	1.04536	-1.46236	-1.13287	-0.010791	-0.574574	1.18679	-0.651922	-0.65408	0.0546892	0.12774	-0.182742	-0.043519	-1.69317	-0.214024	-1.02583	-0.834357	0.301943	-0.466422	-0.408619	0.198481	-0.222683	-0.0972961	0.424508	-0.38862	1.47359	2.00613	1.08737
ENSG00000171873	ADRA1D	protein_coding	adrenoceptor alpha 1D	0.94476	0.405079	0.435384	0.557356	2.17626	-0.0526779	0.620575	-0.042682	0.0243843	0.254443	-1.78109	2.46796	-2.15816	1.13206	-1.70232	2.57046	2.93911	-0.0949347	0.36791	-0.50561	-4.37203	-3.26357	-0.757875	-0.898154	2.17116	-1.77612	0.365565	-2.7849	1.17811	1.1393	-2.33059	-1.21498	-1.21445	-3.71066	-0.93384	-2.32391	-2.79416	1.64867	0.585347	-2.89263	2.48743	-0.427486	-2.53314	3.97886	3.04082	-1.42063
ENSG00000175063	UBE2C	protein_coding	ubiquitin conjugating enzyme E2 C	2.18978	-1.19651	-1.24553	-0.236815	-0.939573	-0.0721253	0.921393	1.06349	1.81112	-1.66658	1.02714	-2.69178	2.52949	-0.0707659	1.64075	0.66101	-1.76553	0.28657	0.397681	-0.314594	-0.142418	1.45978	-1.01049	-0.108006	1.52294	0.199765	-0.0195772	0.681853	1.07365	-0.837108	1.42387	-1.72104	-0.676114	2.4822	-0.367291	-0.754759	1.09053	-1.50114	0.804689	0.659748	0.549329	1.1837	1.01637	-0.25763	-2.30722	-0.158503
ENSG00000167685	ZNF444	protein_coding	zinc finger protein 444	0.332499	-0.590235	-0.466654	-0.580605	-0.614655	-0.692699	-0.751641	0.480975	0.0802252	-0.323319	0.0332972	-0.113185	-0.487615	-0.13571	-0.358699	-0.249205	-1.18297	-0.270751	-0.171888	-0.232152	0.206595	1.25683	-0.0907879	0.110279	0.115921	-0.183321	-0.0844181	-1.33415	0.281921	0.205226	0.183801	1.3817	0.0852361	1.79296	0.857655	-0.283774	0.17612	-0.336354	-0.256505	-0.203534	-0.00854612	-0.137612	-0.640473	-0.220784	-0.24687	-0.258808
ENSG00000164638	SLC29A4	protein_coding	solute carrier family 29 member 4	0.19467	-1.23481	0.0814095	-0.19269	-1.28511	2.96028	2.29694	1.55073	0.629937	-1.16146	1.39042	0.246525	1.40316	1.97865	-0.677364	-1.57454	-1.08201	-2.68622	1.91041	-0.22735	0.0426499	-0.331773	1.20495	-1.15262	-0.652758	-0.671449	0.282603	-1.00099	-0.177475	1.45506	0.907277	2.06986	-0.177001	0.637647	0.166402	-0.928375	-0.718786	1.00895	0.383378	-0.737954	-0.277291	-1.12028	-0.614595	-1.25185	-0.923759	0.00205549
ENSG00000143228	NUF2	protein_coding	NUF2, NDC80 kinetochore complex component	1.47693	-0.420052	-1.24189	-0.0899625	-0.666585	0.126811	0.843572	0.411491	1.69523	-0.702365	0.618325	-1.47629	2.22501	0.0664362	1.20807	0.621013	-0.933992	1.53658	0.223817	-0.281752	-0.319523	0.755562	-0.35899	0.010779	0.809344	0.401829	-0.249122	0.445686	0.885087	-1.11465	0.854116	-1.90968	-0.587223	0.939735	-0.660659	-0.503924	1.03265	-1.06849	0.966972	0.372685	0.144219	1.35926	1.53042	0.423656	-2.5108	-0.665817
ENSG00000137055	PLAA	protein_coding	phospholipase A2 activating protein	-0.118644	-0.0755344	-0.0163996	0.386757	0.0137388	0.476029	-0.254295	-0.415527	0.218655	-0.186139	0.0639593	-0.149427	0.287714	0.123307	0.752093	0.210738	0.385922	0.279287	-0.317516	0.276276	0.13627	-0.122507	-0.0697698	0.771533	0.139874	0.536113	-0.00994216	0.387447	-0.229938	-0.336784	0.672226	-0.277481	-0.394693	-0.335891	-0.59296	0.20551	0.28021	-0.189434	-0.350457	0.0965164	-0.133076	0.0959309	0.471412	0.11057	-0.134162	-0.171936
ENSG00000214546	AC087491.1	lincRNA		0.639297	-1.04925	0.0853615	0.792426	-0.677501	-0.277616	-0.931114	-1.1114	0.5323	0.349332	1.1716	-1.15623	-0.646429	-1.5562	1.0941	0.217007	-2.03468	-0.376487	-0.775227	0.793393	-0.944547	1.87036	-0.532	-0.477954	-1.73249	1.26926	-1.34765	-0.842829	-0.891049	0.662632	0.56368	1.70373	0.450542	0.719449	1.56127	0.958576	-0.409527	-1.58565	1.63691	0.350847	0.248409	-0.322569	0.877169	-0.735402	-0.432168	-0.428555
ENSG00000139354	GAS2L3	protein_coding	growth arrest specific 2 like 3	0.922524	0.970453	-0.00115567	0.346118	0.254627	1.10433	-0.341618	0.575908	1.08534	-0.255374	0.155782	-0.260563	1.14311	0.358519	0.967514	0.192941	-0.130201	0.579195	0.627605	0.460162	-1.63248	-0.603596	-0.553425	0.401139	0.673993	-0.302134	0.786777	1.70482	0.740838	-1.03435	-0.271047	-1.43821	-0.915697	0.129989	-1.82152	-1.12534	0.229627	-0.840253	1.11621	-0.24919	0.762215	1.32136	1.32687	0.146727	0.358857	-0.323391
ENSG00000134690	CDCA8	protein_coding	cell division cycle associated 8	0.991808	-0.633399	-0.280464	0.218316	-0.29561	0.710903	0.402081	-0.116964	1.33487	-0.5272	-0.114847	-1.23796	1.72358	0.306557	1.01864	0.539402	-0.684319	0.436064	0.630269	0.191364	-0.0294247	-0.0669598	0.12191	0.0780862	0.046374	-0.582149	0.113763	1.03035	0.449307	-0.592247	0.979429	-1.18442	0.0654325	0.342054	-0.646927	-0.489823	1.01221	-1.37206	0.874653	0.138549	-0.110749	0.858363	1.5154	-0.309371	-1.83953	-0.160227
ENSG00000029534	ANK1	protein_coding	ankyrin 1	-0.18028	-0.234709	-0.332397	-0.189248	-0.444402	-1.54056	1.02207	-0.830442	0.831799	0.544697	1.09357	0.364695	2.58884	-0.753109	1.83306	-0.0145043	0.377064	-0.483894	-1.15116	-1.25733	-2.97619	-1.92112	-0.280642	-0.334267	0.109997	0.606999	0.300794	-1.09351	-0.042878	-0.118768	0.511944	-0.815497	-1.86077	-2.64102	-0.231968	-2.85561	-0.0837922	-0.62948	4.04225	-1.80527	0.40059	-0.0391963	1.45447	2.90735	0.821933	2.9354
ENSG00000112343	TRIM38	protein_coding	tripartite motif containing 38	-0.54612	0.328951	-0.183827	-0.778886	0.3066	-1.52145	-1.21117	-1.02685	-1.27611	0.484053	0.277791	0.416846	0.531804	-0.852479	0.238279	-0.0502705	-0.342115	0.800732	0.886268	-0.451147	-0.862799	0.0081452	-0.121054	0.565109	-0.163533	0.365062	0.229492	-0.3685	-0.585265	0.325061	0.0643833	0.937461	-0.727912	-0.908728	0.230544	0.893981	0.0666544	0.624549	-1.24314	-1.09638	-0.0944035	0.262625	0.221844	0.731253	0.528504	0.218298
ENSG00000115163	CENPA	protein_coding	centromere protein A	1.50491	-1.11977	-1.34259	0.308728	-0.951896	0.0308561	0.449527	0.923581	2.28551	-0.769225	0.747804	-3.07431	2.15573	0.0495334	1.1324	0.584985	-1.58349	1.11891	0.869825	-0.110558	-0.44759	1.92571	-0.871846	-0.185206	0.699747	-0.305882	0.30396	1.07152	0.654209	-0.945547	1.19091	-1.59511	-0.479192	0.969555	-0.118342	-0.260593	1.43891	-1.26458	1.77047	0.624081	0.199091	1.42222	1.31745	0.245206	-2.56864	-0.152754
ENSG00000197245	FAM110D	protein_coding	family with sequence similarity 110 member D	0.731922	0.575523	1.47294	0.365844	-0.649917	0.014885	-1.38692	0.655697	-1.40621	1.97228	-0.774509	0.808226	-0.640894	0.0175456	-0.745404	0.807913	-0.269464	-1.23514	0.498583	-0.146248	-2.61527	-1.15696	-2.31854	-1.01269	0.765223	-0.323646	0.45196	-0.864514	0.161965	0.3089	-1.20231	0.94158	-1.19946	-0.974635	1.54208	-1.29579	-1.23669	1.22029	0.204982	-0.52859	0.199424	0.19214	-1.48158	2.17277	2.67482	0.129783
ENSG00000166979	EVA1C	protein_coding	eva-1 homolog C	0.857491	-0.771181	0.0471006	-0.948025	-0.31758	-1.11297	0.125898	0.0224993	0.415168	1.16538	-0.365172	0.899027	-1.39456	-0.209209	-0.573208	-0.0528853	-0.430428	0.688704	-0.616182	0.174576	-0.673783	-0.549265	-0.726569	-0.310348	0.716258	-0.351963	-0.77501	-1.12197	0.339518	0.747276	-0.904536	1.10233	-0.972117	0.593323	1.38783	-1.66055	-1.24497	0.55947	0.503421	-0.858557	-0.177018	0.0408076	-0.903615	0.979073	1.50647	0.755078
ENSG00000248409	AP000344.2	unprocessed_pseudogene		-2.23451	-0.224075	1.38838	-0.779695	-0.0542424	0.218281	2.3211	0.228315	-1.77538	0.95204	-1.18487	-0.512902	-0.0679144	1.74139	-1.8677	-1.98306	0.245348	-1.33469	1.02501	2.01659	0.904936	-2.74742	-0.472441	-1.0009	-2.0978	-0.0414855	2.65985	-1.05367	0.142285	1.71428	-3.10247	-0.856203	-0.487578	-2.43483	-2.94493	-0.250827	0.739115	1.39675	0.732454	-0.3548	0.3507	2.21305	-2.11832	-0.467742	4.05078	1.40717
ENSG00000129810	SGO1	protein_coding	shugoshin 1	1.71271	-0.851244	-0.583703	0.569421	0.0276855	0.135332	0.378195	-0.261442	2.04737	-1.37291	0.557	-1.12872	1.99354	-0.543393	2.17188	0.520655	-0.688849	1.41602	0.38128	0.0323095	-1.42358	0.167851	-0.225046	0.217366	0.865392	0.0289994	-0.341655	2.11174	0.0699142	-0.690131	1.55276	-1.65071	-0.6935	0.100554	-1.11829	0.00148438	1.55749	-1.48861	0.47145	-0.0992724	0.398943	0.864758	2.09255	-0.594143	-2.45617	-0.134635
ENSG00000205221	VIT	protein_coding	vitrin	-0.571234	-2.29133	1.00077	0.0607174	1.55183	-0.880288	0.0722975	0.982339	-0.310769	1.18608	-1.05745	1.20306	-1.52624	0.702453	-1.33433	-0.750016	1.45094	-0.742603	-0.263956	-0.596202	-1.49875	-2.31208	0.332572	-1.80517	3.30945	0.96801	0.64991	-1.85636	-0.0529354	1.40896	-1.01576	-1.89906	0.721138	-0.914157	-1.3795	-3.60184	-0.78812	2.03943	0.209773	-1.3731	2.06697	0.677622	-1.09469	2.31889	4.48322	0.289731
ENSG00000128422	KRT17	protein_coding	keratin 17	-5.26249	-1.02941	1.80707	-1.2422	0.463296	-0.991195	0.520315	0.500393	0.23181	2.0759	-1.58382	1.3869	0.759906	-0.319577	0.723063	-4.46344	-0.656654	-0.0368493	0.0220742	0.381181	-0.876976	-0.375013	-1.99836	-1.94633	0.450575	1.54938	-4.36277	-2.58425	0.997266	0.961754	-0.724597	2.66354	-1.18366	0.356722	1.8219	-0.783453	0.0793074	0.032911	0.370816	-2.58512	1.70689	0.832321	-2.86545	2.28426	1.3457	3.02771
ENSG00000104320	NBN	protein_coding	nibrin	0.401041	0.0796215	0.172611	0.797377	0.296632	0.100756	-0.587527	0.282061	-0.243314	-0.333132	0.422094	-0.326421	1.37725	0.0655552	0.480612	-0.198494	0.738128	-0.0191943	0.0354182	0.218117	-0.193873	-0.379094	0.284915	0.776598	0.12438	-0.00811083	0.27785	1.37379	0.262569	-0.430016	0.83228	-1.7599	-0.307212	-0.649774	-1.21461	0.141996	0.236121	-0.209589	0.324871	-0.121674	-0.198036	0.961619	0.302733	0.0725754	-0.406465	-0.468661
ENSG00000240207	AC080013.1	antisense		0.201653	-1.2847	1.07869	-0.160789	0.141032	-0.583259	-0.678879	-0.0441075	0.719941	1.04898	-0.684548	1.2228	-0.688474	-0.363476	-1.12047	0.57876	0.356221	0.276378	0.930706	0.343091	-0.828373	-0.548593	-0.591464	-0.996958	0.0232117	-0.766035	0.240736	-1.87741	0.449152	1.01731	-0.738312	-0.624041	-0.790423	-0.780899	0.805639	-1.03627	-1.24816	0.306369	0.317986	-1.67234	-0.270595	0.519656	-0.0512721	0.706465	1.43534	0.790573
ENSG00000164695	CHMP4C	protein_coding	charged multivesicular body protein 4C	0.616088	0.13277	-0.156099	0.140672	0.0386196	0.517012	-2.35742	1.62931	-0.868503	-0.459707	0.551166	-0.98359	0.767138	0.461605	0.242611	-0.926931	0.294586	-0.313261	-0.132324	0.188525	0.785065	0.665147	-0.31409	1.31149	0.30629	0.405099	0.556514	0.864932	0.477962	-1.03556	1.03554	-0.46731	-0.0538743	0.711393	-0.409444	-0.0897716	0.212972	-0.584621	0.137172	0.233986	0.203264	0.26227	0.214576	0.120331	-0.894889	-0.461541
ENSG00000157445	CACNA2D3	protein_coding	calcium voltage-gated channel auxiliary subunit alpha2delta 3	-0.283867	-0.290234	0.452352	0.431093	0.476718	-1.02717	1.04282	-0.459709	0.43877	0.422808	-0.521236	0.496944	-0.766796	0.0225533	-0.64202	0.920468	0.679797	-0.30943	-0.163995	0.00595931	-2.4628	-0.79858	-1.47076	0.0396196	0.615897	-0.411	-0.21588	-0.490188	1.40347	0.348032	-0.401009	0.0423141	-1.37585	-0.840823	1.01118	-2.98059	-0.772222	0.767876	0.373152	-2.53284	0.0425269	0.726183	-0.989554	1.49293	1.6041	0.344402
ENSG00000088325	TPX2	protein_coding	TPX2, microtubule nucleation factor	1.5958	-0.535758	-1.13615	0.292784	-0.201116	0.547204	0.443874	0.243779	1.42061	-1.05525	0.646473	-2.40851	2.01817	0.258354	1.63427	1.00384	-0.804588	1.16245	0.561357	0.00785342	-0.327536	0.327418	-0.629478	-0.32045	1.05521	-0.0929437	0.103115	1.42294	0.511575	-1.54096	1.0269	-2.12444	-0.331103	1.33492	-0.946823	-0.4767	0.97576	-1.41452	1.23131	0.0248152	0.460751	0.97767	1.62868	0.155525	-2.07892	-0.0658893
ENSG00000197019	SERTAD1	protein_coding	SERTA domain containing 1	0.774598	-0.108777	0.766764	-0.675869	-1.31877	-0.815094	-0.163817	-0.975987	-0.500703	1.02585	0.17803	-0.315095	0.361184	0.271072	-0.88767	0.0523764	-0.103545	-0.216547	0.266716	-0.849986	-0.509437	-0.013899	-0.408063	-1.50894	1.33647	-0.222041	-0.522033	-1.12821	-0.140449	0.150718	-0.309102	2.31023	-1.10713	1.18829	1.23688	-0.0544644	-1.46932	0.615732	0.53806	-2.25619	-1.05025	-0.317261	-1.38999	1.65453	2.58375	0.53812
ENSG00000206561	COLQ	protein_coding	collagen like tail subunit of asymmetric acetylcholinesterase	0.407041	-0.47091	-0.318605	0.14006	0.0108121	-0.246474	0.406485	0.582923	-0.548641	0.0488917	-0.00493399	-1.05291	-0.230996	-0.10885	-0.879479	0.845909	-0.0756962	0.835035	-0.410347	-0.0920761	0.31126	-0.0139945	-1.22719	0.564677	0.790633	-0.53467	-0.356039	-1.01289	0.115315	-1.18647	-1.24025	-0.0507597	0.525282	-0.556859	0.0853516	-0.0823707	-0.0330303	-0.52924	-0.0366369	0.216954	1.09542	0.680469	-1.42495	1.24887	0.521755	-0.26403
ENSG00000107338	SHB	protein_coding	SH2 domain containing adaptor protein B	0.578369	-0.882554	-0.0270632	-0.639461	-0.401377	-1.77795	-0.558396	-0.235348	0.721463	0.44536	0.788153	0.718799	-0.0099649	-0.350235	0.735268	0.177252	-0.814091	-0.0357622	-0.667668	-0.876192	-0.441288	0.905052	-0.638349	-0.884539	-0.490414	0.0338052	-1.03675	-0.443945	0.155308	0.437146	0.38899	0.960457	-0.915947	-0.81643	1.14892	-0.28347	-0.245529	0.0726655	0.195043	-0.188878	-0.421066	0.017979	0.0671677	0.16011	0.79221	1.48852
ENSG00000117650	NEK2	protein_coding	NIMA related kinase 2	1.14023	-0.00653799	-0.99041	0.678511	-0.647822	-0.661489	-0.00463834	0.278362	1.84418	-1.77268	0.778121	-2.1241	2.91396	-0.396243	1.74784	0.79483	-0.81724	1.29441	0.881623	0.0672316	-0.508684	0.599522	-0.438916	-0.0300229	1.05383	0.662887	0.523615	1.81164	1.5724	-1.51653	0.291907	-2.94273	-0.81549	1.09972	-1.44014	-0.452067	1.48668	-1.61516	0.916126	0.401115	0.546286	1.16249	1.89255	0.679054	-2.10234	0.201157
ENSG00000198860	TSEN15	protein_coding	tRNA splicing endonuclease subunit 15	0.705623	0.250116	-0.28147	-0.0229847	-0.754084	-0.386113	0.0241466	-0.419392	0.685722	-0.29944	0.478471	-0.33047	1.00579	0.0538648	1.00345	0.319762	-0.121092	0.63879	0.20003	-0.325125	0.115127	0.334766	-0.225416	0.56419	0.0487939	0.0405296	0.0576505	-0.0569246	0.126853	-0.12961	0.456823	0.0596169	-0.0115733	-0.639443	-0.351781	-0.0779909	-0.306342	0.186297	-0.312914	-0.108333	-0.360432	0.35199	-0.213711	0.267003	-0.542189	0.199865
ENSG00000143157	POGK	protein_coding	pogo transposable element derived with KRAB domain	-0.338408	0.308628	0.124312	-0.0371195	0.495479	0.89939	0.193256	0.0462505	0.127142	-0.290691	0.0997352	0.0357897	1.05107	-0.240425	0.496556	0.0164711	0.0754284	-0.561745	9.94474e-05	0.407161	-0.00784845	-0.519117	0.127514	0.586038	0.379869	0.0509206	0.103702	0.893948	0.0825517	-0.325796	-0.015919	-0.825663	0.212792	-0.51272	-0.79944	0.295425	0.205508	-0.170614	-0.981833	0.0826659	0.16593	-0.104188	0.122538	0.259878	-0.19473	-0.0307598
ENSG00000279508				-2.83135	1.91148	2.20931	-2.49653	-1.6123	0.0678958	1.28256	1.722	0.570557	0.863428	1.95866	1.04668	0.756928	1.38123	-2.7614	-2.8136	0.147404	-0.329866	-1.13716	-3.9871	-4.07933	-0.432538	0.235119	0.362403	0.351293	-3.13787	0.064649	-1.50241	0.102314	0.0839979	-5.55866	0.991675	-1.05022	-1.16932	-0.100307	1.79265	0.860123	0.810967	1.45747	0.22873	1.80151	1.99411	-1.21862	0.279082	2.37659	0.861469
ENSG00000040341	STAU2	protein_coding	staufen double-stranded RNA binding protein 2	0.190785	-0.137028	-0.260094	0.517658	0.0330762	-0.204786	0.0558584	0.830298	0.45242	-0.477737	0.0808045	-0.578914	1.39782	-0.137896	0.680585	0.0275099	0.308148	0.111005	-0.306919	-0.203221	-0.00248264	-0.0997319	0.210091	0.575084	0.0478408	-0.00934393	0.353404	1.50595	0.0545854	-0.691115	0.303834	-1.05924	-0.285	-0.673729	-0.607351	0.0925834	0.270081	-0.394359	0.256098	-0.051483	-0.090553	0.702085	0.153428	0.305969	-0.357096	-0.130286
ENSG00000130528	HRC	protein_coding	histidine rich calcium binding protein	0.469418	-0.156141	0.601336	-0.889076	-1.07208	0.418362	-0.494879	0.716049	-0.447498	0.93751	-0.76381	0.230297	-1.7427	1.15882	-2.24101	0.768092	0.0794472	-0.873577	0.312413	0.210575	-1.08806	0.49246	0.0100904	-1.09698	0.640141	0.244298	1.65324	-0.973803	-0.677042	-0.267847	-0.767511	1.04883	-0.767575	0.513498	1.26037	-1.69345	-1.03115	0.880876	0.636147	-0.623242	-0.181573	-1.07225	-1.1015	4.51461	2.164	-0.293735
ENSG00000198218	QRICH1	protein_coding	glutamine rich 1	-0.112133	0.129793	-0.01635	-0.049482	0.279768	0.27681	0.35841	-0.259607	-0.242243	-0.104559	0.135049	-0.0518384	0.06061	0.342044	0.472429	-0.146135	0.192574	0.234595	0.12298	0.059244	0.408773	-0.0287918	0.0631484	0.0506743	-0.277277	0.106432	-0.487955	0.129486	-0.237407	0.0113968	0.237985	-0.318205	0.219533	0.0573182	-0.406281	0.289068	0.337458	-0.171882	-0.316525	0.0500866	-0.0404553	0.0284285	0.217969	-0.156804	-0.0745746	-0.0183236
ENSG00000137331	IER3	protein_coding	immediate early response 3	1.04642	-0.294593	1.60878	-1.32393	0.327166	-1.16235	-1.50075	-1.56866	1.06095	0.729292	-0.916366	0.450598	-0.0448224	-1.10507	1.06221	1.87599	-0.00341782	1.06826	-0.0160209	-0.743446	-3.17989	-2.77175	-2.02325	-0.173579	0.740892	1.61309	-0.434683	-0.0329671	-0.533888	-0.222729	-1.08994	1.22205	-2.42222	-1.35793	0.908533	-0.304657	-1.02401	0.755009	0.678936	-1.49785	0.149424	-0.600683	-1.53197	2.59982	2.68672	1.54787
ENSG00000272787	AC253536.6	lincRNA		-1.8113	0.246501	0.714591	-1.34525	-0.423078	-0.0587142	-0.428633	-0.683057	-0.744249	-0.531318	-1.00284	-0.228969	-1.22686	0.301892	-1.05204	-1.19224	-0.868953	0.16761	0.133739	0.398038	0.901941	1.394	-0.360366	-0.637449	-1.25089	1.82692	-0.111597	-0.880702	-0.603882	0.383259	-2.09725	1.34316	0.996401	1.7635	-2.06911	1.2036	0.783358	0.747913	1.7646	0.95779	0.642577	0.663016	-1.54631	-0.50662	0.889631	0.32845
ENSG00000121481	RNF2	protein_coding	ring finger protein 2	-0.304664	0.122609	-0.206032	0.28672	0.174396	0.550495	-0.384893	-0.0759896	0.338076	-0.17879	0.169447	-0.29799	0.493319	0.0992337	0.683384	0.0968681	0.321171	0.157309	0.312738	0.00889934	-0.411576	0.104993	0.229731	0.793869	0.387786	0.662522	0.24046	0.717024	-0.0642307	-0.315605	0.153481	-0.166701	-0.150088	-0.555894	-1.38224	0.358667	0.136762	-0.272764	-0.372131	-0.244087	-0.129549	0.125403	0.722916	-0.186835	-0.640055	-0.132305
ENSG00000261713	SSTR5-AS1	processed_transcript	SSTR5 antisense RNA 1	-2.2364	3.40476	0.602757	2.0481	1.69973	4.64726	6.29654	-3.62794	3.23949	-0.371008	3.6111	0.948372	-3.20057	-0.438988	-1.2916	-1.84812	-1.06606	1.45221	-0.372929	3.62419	-2.57133	0.00681	-1.90808	-0.883637	-1.84021	2.32839	-0.625078	-5.2414	-1.33558	2.71981	-2.63309	2.47484	3.57912	2.70386	-2.10189	-1.54559	-4.41298	0.0457441	-0.0596504	-1.52655	0.155273	-3.00701	-3.69283	0.781332	0.0806138	-0.125697
ENSG00000089127	OAS1	protein_coding	2'-5'-oligoadenylate synthetase 1	0.246905	0.714193	-0.548084	-0.363504	-0.593733	-0.789887	1.49999	-0.834919	0.446513	-0.327223	2.54752	0.986757	3.50401	-1.34266	-0.163214	0.521575	0.610842	0.779742	3.7294	-1.10393	0.280284	-1.74733	2.38336	-1.73326	-0.355903	1.40302	-0.824018	-2.08954	-1.2161	0.289125	-0.389214	0.812642	-0.718732	-2.59335	-0.165337	0.288419	-0.0770003	-0.0592728	2.17043	0.351914	-1.36021	0.33098	-2.30587	-0.571268	-1.21355	0.304612
ENSG00000185404	SP140L	protein_coding	SP140 nuclear body protein like	0.214617	-0.658233	0.632769	-0.500913	0.393286	-1.05256	0.0740075	-0.267136	0.75151	0.518218	0.400105	0.737949	0.559407	-0.776401	-0.146974	0.20855	-0.0359363	0.113024	0.226035	-0.00649287	-2.43938	-2.21867	-0.37491	-0.565328	-0.0160097	0.459078	-0.278468	-0.594627	-0.0482346	0.303863	0.639378	-0.195833	-1.39373	-1.54672	0.832905	-2.31194	0.0562633	0.359269	1.77437	-2.80457	-0.196552	0.853623	0.777407	0.927316	0.316808	0.313855
ENSG00000019186	CYP24A1	protein_coding	cytochrome P450 family 24 subfamily A member 1	-5.4441	0.307933	2.47345	-1.12902	3.33091	-0.808283	-0.0597238	-2.23631	0.233391	3.17285	-1.48281	1.30186	1.54629	0.235892	0.664701	-5.4441	0.241306	1.32335	1.8827	-0.708615	-1.3487	-2.95201	-0.431848	-3.1834	0.00237147	2.1124	-1.99702	-3.39893	1.32535	-0.943758	-0.387233	-0.809328	-2.09273	-2.27695	2.8601	-2.06617	-1.15002	-0.587329	-0.301864	-3.25261	2.68111	2.15903	-2.03453	3.02269	0.87941	2.99394
ENSG00000214548	MEG3	lincRNA	maternally expressed 3 (non-protein coding)	0.122118	-0.374222	0.908184	-1.31925	0.273251	-1.35583	-0.475383	0.38042	1.119	1.27123	-0.412556	1.92758	-0.830688	-0.223142	-1.41633	-0.0260499	0.657263	0.635457	-0.773931	-0.789212	-1.94038	-2.43402	-1.11504	-2.53596	0.63649	-0.716224	1.17594	-0.871581	-0.262918	0.930594	-1.09075	-0.360873	-1.19332	-0.133036	0.454881	-1.90316	-0.010063	2.28223	0.173943	-1.6355	1.56489	0.536717	-1.96832	2.32947	1.8259	1.19876
ENSG00000117399	CDC20	protein_coding	cell division cycle 20	2.15746	-0.923197	-1.05821	0.0642097	-0.787319	-0.0650843	0.817266	0.561091	1.72385	-0.938835	0.46779	-2.38059	2.58658	0.31334	2.11139	0.377216	-1.58365	0.573879	0.900513	-0.0561322	-0.188495	1.55111	-0.625638	-0.610124	0.683401	-0.451373	-0.182922	0.444127	1.14243	-1.07672	1.02085	-1.26213	-0.100026	1.98314	-0.220457	-0.776371	1.5445	-1.51693	-0.461018	-0.0295794	0.589512	1.17865	1.02622	-0.105851	-2.8277	0.12869
ENSG00000132646	PCNA	protein_coding	proliferating cell nuclear antigen	0.0727612	-0.15061	-0.0732796	-0.057671	-0.425845	0.158673	0.411115	-0.146869	1.34727	-0.386979	-0.014231	-0.439487	0.360455	0.2121	0.873695	0.258084	-0.263111	0.652337	0.104658	0.0304483	-0.762469	0.694878	0.316792	0.314021	-0.0981589	0.0789366	-0.463862	0.27581	-0.0952789	-0.0785419	-0.0522983	0.365365	-0.154347	0.695107	-0.295468	-0.402031	0.526004	-0.601866	-0.337859	0.225161	-0.318694	0.438182	0.8587	-0.276887	-0.800868	0.097071
ENSG00000104375	STK3	protein_coding	serine/threonine kinase 3	-0.236583	0.477003	-0.544894	1.4631	-0.0638877	-0.281066	0.320747	0.0624453	0.236631	-0.604397	0.55519	-0.0736684	0.953461	-0.287022	0.696008	-0.197692	0.147739	0.37202	-0.238021	0.101432	0.573258	0.143898	-0.26108	0.289841	-0.156758	0.1189	-0.106277	0.801978	0.211897	-0.409073	0.424761	-0.764237	-0.411304	-0.315074	-1.05621	-0.0509036	0.146434	-0.312631	0.579388	-0.560322	-0.357008	0.365424	0.450212	0.100338	-0.267526	0.0221961
ENSG00000122779	TRIM24	protein_coding	tripartite motif containing 24	-0.316554	-0.110873	0.0145523	0.479868	0.0845134	1.50413	-0.404519	0.170004	0.839557	-0.577126	0.043411	-0.272142	-0.154433	0.541354	0.173448	-0.299841	0.330255	0.450302	0.795057	0.804655	-0.127219	-0.142594	0.67118	0.0373289	0.385555	-1.02099	0.671047	0.742086	-0.550835	0.0128163	0.323143	-0.432665	0.0213447	-0.275397	-0.675955	-0.468596	-0.143292	-0.512715	0.47332	-0.450497	0.149751	-0.253355	1.26918	-0.495309	-0.725257	-0.662761
ENSG00000239911	PRKAG2-AS1	antisense	PRKAG2 antisense RNA 1	2.31299	-0.752495	-1.45014	-0.291411	-0.64067	-1.07173	0.657064	3.71964	0.675787	-0.90384	-0.112677	-0.621803	0.0930305	0.504581	-0.29205	-0.279886	-1.31856	-0.680468	-1.45445	0.163136	0.296771	1.76887	-1.63505	0.646699	-0.879073	0.781758	-0.11272	1.12236	0.0637296	-0.0448574	0.850772	0.877119	0.927552	0.337553	0.615009	-0.241779	0.890033	-1.1707	0.173381	0.820212	-0.747379	0.683474	-0.379223	-0.673293	-1.04133	-0.0712653
ENSG00000187134	AKR1C1	protein_coding	aldo-keto reductase family 1 member C1	2.34543	-0.396514	0.952692	-0.750183	-0.221631	-1.25497	-1.70065	-0.154624	-0.916161	0.898303	3.26518	-0.229792	4.41972	-1.18917	3.53755	0.389385	-0.0153064	2.19198	0.495355	-0.119108	-1.77359	-1.24452	-0.719582	1.95198	1.05743	-0.0582643	-0.970011	1.86503	-0.627224	-0.714973	-0.430487	-0.392144	-2.77589	0.282989	0.0306117	-3.50799	0.833576	-0.546908	-1.01361	0.235516	0.0845896	0.216754	-3.41883	1.46247	1.52017	1.26912
ENSG00000198331	HYLS1	protein_coding	HYLS1, centriolar and ciliogenesis associated	0.42328	-0.24832	-0.195057	0.143992	-0.350043	0.451387	0.0172254	0.725877	0.201439	0.410633	-0.0256531	-0.531884	-0.743476	-0.355412	0.0166315	-0.298727	0.0603267	0.868373	0.800056	0.300998	0.319546	0.543243	0.618359	0.641382	0.557569	-0.489756	0.681718	-0.186921	-0.2012	-0.0580293	0.752527	-0.397419	0.304538	0.856162	-0.0944049	-0.545324	-0.0965725	-0.2013	-0.543051	-0.403259	0.441457	0.0470651	0.157397	-0.765324	-1.1721	-1.15287
ENSG00000169914	OTUD3	protein_coding	OTU deubiquitinase 3	-0.272432	0.392499	0.238434	-0.552957	0.583383	0.261303	0.0438795	-0.363492	-0.374485	-0.181502	0.0890684	0.183978	0.0864851	0.109299	-0.183906	-0.561365	-0.0884921	-0.0526184	-0.419977	0.0279283	0.619493	-0.477919	-0.293271	0.235529	0.225223	-0.298189	0.210902	-0.325564	-0.181315	-0.180699	-0.530904	-0.468151	0.397084	-0.79251	-1.40008	-0.163991	-0.177392	0.577121	-0.140187	0.130785	0.930481	0.341052	-0.934827	0.494169	0.144434	0.589321
ENSG00000154358	OBSCN	protein_coding	obscurin, cytoskeletal calmodulin and titin-interacting RhoGEF	-1.36419	-1.39481	0.463036	-1.14662	1.07262	-0.571613	0.11881	-0.996348	-1.00833	0.677324	0.545567	1.75202	0.54471	-0.543796	1.16535	-0.884742	-0.876374	-0.356586	0.777657	0.0998497	-0.449129	-0.765928	0.127167	-1.1212	-0.162215	1.19069	0.448674	-1.65956	-0.762367	0.73165	-1.5398	0.147466	0.400262	-0.776062	0.390713	-0.190204	-0.362876	-0.239996	-1.03121	-0.857402	0.672047	0.179993	-1.26387	3.18877	0.701639	1.82402
ENSG00000163807	KIAA1143	protein_coding	KIAA1143	-0.0285968	-0.0505957	0.0813114	0.463374	0.219152	0.670808	0.0188276	-0.0759944	0.5043	-0.0495223	-0.432922	-0.19095	-0.434865	0.0744874	0.552402	0.31179	0.359718	0.12807	-0.153443	0.360019	-1.38381	-0.449226	0.749875	0.673112	0.0176201	0.794869	-0.199681	0.575807	-0.0577975	-0.245927	0.595432	-0.489844	-0.0852595	0.216108	-0.0645253	0.104901	-0.206604	-0.0638218	-0.359365	0.205455	0.0151675	-0.00490172	0.476167	-0.542241	-0.778253	0.0407702
ENSG00000130844	ZNF331	protein_coding	zinc finger protein 331	-0.288116	-0.0121455	-0.242884	-0.340302	0.265512	0.45033	-0.0037411	0.0380585	-0.834596	-0.298634	-0.246614	0.0424932	-1.06491	-0.216785	-0.359756	-0.518024	0.333542	0.99572	-0.184015	0.289142	0.452822	0.174034	-0.399426	-0.0946281	0.0864484	-0.356305	-0.100862	0.109853	-0.988135	0.146007	-1.00582	-0.160816	0.637916	0.977323	-1.09871	0.328585	-0.236829	0.285174	-0.00621469	0.308345	0.165341	-0.560997	-0.19156	1.62841	1.02007	0.0996342
ENSG00000178726	THBD	protein_coding	thrombomodulin	0.373662	0.919992	1.2889	-0.0364876	-0.247005	0.0219051	-1.31447	0.108668	-0.311387	1.3327	-0.793848	0.502427	-0.98127	0.83806	-0.610988	0.896392	0.467624	-1.35547	0.483848	0.722612	-2.19963	-2.60121	-1.69711	-0.869146	2.58896	-0.848121	0.28186	0.806921	-0.656487	-0.496578	-0.812155	-0.0490802	-0.871965	-2.43028	-0.47517	-1.81755	-1.76341	1.97528	0.864348	-0.114485	0.054103	0.314133	-1.77624	2.77682	3.63991	1.21069
ENSG00000138166	DUSP5	protein_coding	dual specificity phosphatase 5	0.744008	1.18467	1.92761	-0.299743	0.64516	-0.700493	-0.602358	-1.24625	0.441185	0.353392	-0.582104	0.0183873	-0.828529	-1.56475	-0.152965	1.6399	0.212128	0.856236	0.177603	-0.192404	-2.79293	-1.1473	-2.52254	-1.77339	1.91537	0.976182	-0.780922	-0.182873	0.573569	-0.580473	-1.882	1.35855	-2.75291	-3.02741	0.562351	1.40224	-1.57657	0.230673	1.03468	-0.997695	0.316246	0.421261	-2.39591	3.12174	2.90472	1.59023
ENSG00000104381	GDAP1	protein_coding	ganglioside induced differentiation associated protein 1	-0.487868	0.0868959	-1.00743	0.300051	-0.169772	0.31902	2.78643	0.465457	0.426408	-0.232348	0.562513	-0.224144	1.70109	0.15217	-0.683419	-0.093105	0.303055	-0.261206	-0.411113	0.187059	0.595824	0.221224	-0.582371	1.54443	0.0496739	0.167819	0.0376207	-0.949339	0.2612	-0.548153	-1.13823	-0.0396988	0.0432656	1.30933	-0.908432	0.146929	-1.11278	0.0827309	0.110179	0.605358	0.832171	0.705873	-2.03262	-0.111146	-0.299541	-0.0395851
ENSG00000155265	GOLGA7B	protein_coding	golgin A7 family member B	0.998046	-0.885055	-0.0797081	-0.420664	-0.917012	-0.0736355	3.44228	1.13669	6.16279	-0.337504	1.80909	-1.43411	1.5506	0.691445	-1.04302	-0.668246	-0.740222	-0.675543	-1.0084	-1.91955	-1.59822	1.82619	-0.272803	-0.9534	0.203412	-1.63512	-0.202687	-0.309368	-0.915583	-1.35955	0.443667	-0.412203	-0.778436	1.22098	1.56165	-1.24063	-1.76531	-0.139455	3.94494	-0.0704112	0.279319	-0.78768	2.63194	-0.644591	-0.231065	-0.591427
ENSG00000116062	MSH6	protein_coding	mutS homolog 6	0.00111878	0.104148	0.0605463	0.232697	0.534663	0.119693	-0.239286	-0.350038	-0.0373779	-0.284738	-0.292938	-0.140698	0.544032	0.217803	0.380434	0.0199595	0.298415	0.367569	0.195933	0.0964503	-0.179588	0.58427	-0.0473343	0.468811	-0.232477	-0.21965	0.334455	0.691548	-0.158516	-0.426756	-0.128931	-0.472079	-0.41804	0.253158	-0.569471	0.00789315	0.410387	-0.146648	0.292232	0.00311682	-0.123127	-0.171238	0.671118	0.114322	0.222071	0.0172436
ENSG00000161057	PSMC2	protein_coding	proteasome 26S subunit, ATPase 2	0.18165	-0.304503	0.0492316	-0.0242448	-0.598372	0.27365	-0.0251172	0.188411	0.889487	-0.336125	0.847677	-0.194678	0.471917	0.00328341	0.513978	0.120012	-0.112644	0.129186	-0.271089	-0.380586	-0.00638668	0.36992	-0.138971	0.240513	0.0849393	0.408354	-0.0769497	0.171973	-0.349069	-0.124178	0.49168	-0.175668	-0.122456	0.105399	0.0728789	-0.134297	0.244528	-0.352291	0.267764	-0.256684	-0.597939	0.129647	0.540792	0.056934	-0.326147	0.0686562
ENSG00000267121	AC008105.3	antisense		0.497844	0.171093	1.35243	-2.78929	-0.233364	-2.00336	-0.150507	-0.124078	-0.0158453	0.212215	-0.278825	-0.155907	1.57619	-0.650691	-0.242785	0.247991	-0.271619	-0.801697	0.432556	-0.467686	0.412065	0.415102	-0.738416	-1.69155	-0.808301	0.393829	0.576982	-1.35278	-0.414184	-0.265613	-0.0552378	0.522958	-0.293925	-0.106004	1.00434	-0.2077	1.22677	-0.1772	-0.0130311	-1.21837	-0.141656	1.78277	-1.31749	1.32189	0.478684	0.0915467
ENSG00000126709	IFI6	protein_coding	interferon alpha inducible protein 6	1.14315	-0.407505	-0.905917	-0.603999	-2.27588	-1.75507	2.81208	-0.78961	0.438393	-0.185768	5.00806	1.32419	4.42578	-1.91949	-0.229411	0.592155	0.790148	-1.59113	5.14083	-2.09093	-0.416447	-0.623992	1.66503	-2.67994	-0.892881	1.30669	-1.20215	-3.39318	-1.13388	1.30093	-1.27837	2.99503	-0.889585	-0.677376	1.36839	0.606909	-0.931043	0.754034	2.92109	1.23177	-2.34627	-0.300401	-2.73579	-1.28061	-0.755412	-0.566226
ENSG00000156787	TBC1D31	protein_coding	TBC1 domain family member 31	0.772794	-0.30167	-0.452442	-0.0913444	-0.210433	-0.0468763	-0.26865	0.6175	0.190525	-0.791122	0.270924	-0.249135	1.67221	0.708562	1.33047	-0.565356	-0.1564	0.911771	0.503229	-0.00378665	0.16301	0.822744	-0.802043	0.461471	-0.277361	0.391851	-0.17437	0.82204	-0.108758	-0.118989	0.913737	-0.284505	-0.17498	-0.769988	0.131396	0.103542	0.445644	-0.353422	0.121851	-0.977376	-0.447235	0.355009	-0.156218	-0.621102	-1.34506	-0.383797
ENSG00000188483	IER5L	protein_coding	immediate early response 5 like	1.59248	-0.884968	-0.0436166	-1.3971	-1.96954	-1.49928	0.103704	-0.528288	0.80233	-0.0254469	1.2831	-0.977842	0.301528	-1.26119	0.956213	0.821114	-1.5516	-0.623427	-0.748979	-0.126152	-2.22938	-0.559634	-1.97108	-0.546475	0.0963265	0.405215	-0.451837	-0.358635	0.319709	-0.178894	0.771206	0.663747	-1.62015	1.21092	0.927351	-0.538326	-0.412998	-0.155402	1.49981	-0.215852	0.391501	0.869349	-0.319928	1.33517	1.2389	1.27132
ENSG00000051180	RAD51	protein_coding	RAD51 recombinase	0.415017	-1.07907	0.202386	-0.547588	-0.835546	0.937888	0.133676	-0.0189726	1.06698	-0.0200516	0.423229	-1.10065	1.18313	1.40387	1.31317	0.470351	-0.944028	1.37739	1.24629	0.152701	-0.153726	0.547921	-0.0836748	-1.09305	-0.56831	-0.684875	-0.614124	1.11489	-0.0984368	-0.692463	1.68978	-0.456375	-1.01335	1.08367	0.521409	-0.551563	1.11562	-1.11267	0.211531	-0.188313	-0.0268511	0.271124	1.44573	-0.458766	-1.29895	-0.546769
ENSG00000130303	BST2	protein_coding	bone marrow stromal cell antigen 2	0.439399	-0.504389	-0.458958	-0.378206	-0.556254	-0.924151	-0.0593904	0.383721	1.87835	0.526416	2.2316	0.592208	4.74973	-0.621209	-0.710605	0.575235	-0.217728	-1.27023	4.67106	-0.878044	-2.07819	-0.902025	-1.50276	-0.863092	-0.344517	0.179553	-0.506043	-1.52075	0.442866	0.299971	-0.870956	1.50936	-1.29654	-0.0810703	1.75697	-2.1609	-0.378908	1.38135	2.99449	-1.96785	-0.542426	0.753771	-2.57229	-0.383883	-0.225965	-0.0862967
ENSG00000246263	UBR5-AS1	antisense	UBR5 antisense RNA 1	0.159206	0.884631	-0.566897	0.030132	-0.223196	-0.2101	0.458066	1.7359	0.235264	-0.715313	-0.363743	-0.459133	0.622357	-0.319681	0.0777444	-1.0194	-0.456159	1.02825	-0.0885472	0.12367	0.230463	1.15651	-0.0872584	0.749467	0.175883	0.474991	0.332275	0.985717	0.559059	-0.110662	0.0417375	-0.854314	-0.107699	0.0579201	-0.965387	-0.400776	-0.0156778	-0.689615	0.151449	0.508673	0.19138	1.02406	-0.46583	-0.439754	-0.579753	-0.419958
ENSG00000006062	MAP3K14	protein_coding	mitogen-activated protein kinase kinase kinase 14	0.111399	-0.314709	0.97229	-0.403363	0.348829	-0.298531	-0.691572	-0.0862339	-0.317138	0.933815	-0.925739	0.698388	0.489619	-0.160172	-0.00443957	0.320939	0.147099	-0.258931	-0.00168761	-0.24002	-0.250716	-1.14994	-0.787547	-1.01556	-0.0104284	-0.21315	0.00313842	-0.691944	-0.241738	0.103922	-0.269328	0.224578	-1.16208	-0.000964888	0.88521	-0.494753	-0.162507	0.432295	-0.0589399	-0.311189	0.32204	0.376257	-1.54001	1.27109	2.05847	0.458653
ENSG00000225649	AC064875.1	processed_transcript		-1.0563	-2.67044	2.76398	-2.91511	0.788428	6.54132	-0.984365	2.42248	-0.85513	0.775753	-1.74674	-1.3744	0.0726703	-0.129968	0.474695	-0.514654	3.45394	6.91796	-1.83389	2.06676	1.19404	3.99899	-2.63647	-1.47114	2.76729	-2.14142	2.32631	-2.92335	-2.0891	-0.792318	-0.151479	1.13068	2.26004	-2.6491	-0.804507	-1.37109	2.50614	0.318616	0.836385	-2.07671	0.155356	-2.52313	-4.96852	-1.25792	-1.05356	-0.454952
ENSG00000079156	OSBPL6	protein_coding	oxysterol binding protein like 6	-0.2574	0.367393	-0.587063	-0.189758	-0.000320415	1.50374	0.0166296	-0.298029	1.93451	-0.497496	0.126401	0.487576	-0.251915	0.936571	-0.73672	-0.975006	0.880996	1.08128	0.38726	1.09068	-0.202051	0.662135	0.898653	1.02361	0.420023	-1.42531	0.298536	-1.00468	-1.26647	0.0182873	-0.387255	-0.309887	-0.127296	1.2366	0.0286898	-1.13414	-0.976508	0.495588	0.583786	0.444896	-0.17047	-0.118177	0.631271	-0.569492	-0.39603	-0.675339
ENSG00000158050	DUSP2	protein_coding	dual specificity phosphatase 2	1.24646	0.443324	1.3257	-1.08277	0.011709	-0.80809	-0.309719	-1.35727	0.777776	-0.64551	-1.35169	-0.760191	0.711282	-2.05066	-0.27765	1.78231	-0.74138	0.80278	-0.767272	-1.29567	-1.40895	-1.39014	-1.407	0.340149	0.983987	1.58987	-0.127413	-0.322493	-0.345214	-0.516436	-0.742081	0.918257	-0.977061	-1.40262	0.716525	-0.0249208	0.326346	0.57404	0.411733	-1.06407	1.13147	0.146587	-0.479353	2.43311	1.48731	0.892109
ENSG00000188917	TRMT2B	protein_coding	tRNA methyltransferase 2 homolog B	-0.59985	0.299592	-0.0773124	-0.342456	0.403828	0.277673	0.0675594	-0.392026	0.56819	0.0448254	0.264281	0.0809902	0.822839	0.227785	0.208066	-0.0117525	-0.057932	0.301313	-0.218687	-0.433289	0.288484	-0.177988	0.332552	0.246204	0.145725	0.194211	0.148476	0.315149	-0.514685	0.0274653	0.235214	0.345789	-0.143042	-0.398731	-0.371715	0.12628	0.0691464	-0.435472	0.0911991	0.282485	-0.527807	0.110106	0.378363	-0.0885865	-0.235522	-0.0557881
ENSG00000268030	AC005253.1	antisense		-0.416655	-0.610459	0.863622	-0.875673	0.106855	-0.41003	-0.284057	-0.852279	-0.792151	0.533278	0.414557	-0.214875	0.43136	0.264798	-0.252822	-0.363159	-1.12221	0.380318	0.476193	0.228815	0.62815	-1.71399	-0.609778	-0.42921	-0.304876	0.765556	0.459244	-0.42617	-0.716042	-0.399088	-0.488899	-0.716129	0.387485	-1.50638	-0.861645	0.843595	0.929837	0.290938	0.77506	0.788567	0.541713	0.886281	0.384303	0.421161	0.0625138	0.092216
ENSG00000048392	RRM2B	protein_coding	ribonucleotide reductase regulatory TP53 inducible subunit M2B	-0.119205	0.591075	-0.215868	0.573088	0.239116	0.492618	0.11311	0.847604	-0.594932	-0.285679	0.118946	-0.307398	1.35756	0.122139	0.522303	-0.196624	0.506888	0.472164	-0.175483	0.0695751	0.313476	0.107271	0.0533736	0.39655	0.0454737	0.0312578	0.0413129	1.09395	0.0657129	-0.714052	-0.0590018	-0.983431	-0.576653	-0.713465	-1.41329	-0.0156126	-0.00832157	-0.0513781	-0.0607441	0.261337	-0.160479	1.29655	-0.41897	-0.242635	-0.349392	-0.0427638
ENSG00000176428	VPS37D	protein_coding	VPS37D, ESCRT-I subunit	-1.40033	1.31608	-0.285571	-1.81563	0.343211	-0.849902	1.63258	1.6012	-0.267702	0.38624	0.340203	0.0233192	0.516443	0.109329	-0.344408	0.429176	-1.34379	0.661655	0.505554	0.104916	-0.0995166	1.47522	0.280756	-0.097397	-0.118034	0.807097	1.47125	0.82905	0.580617	0.692637	-0.562417	-0.224192	0.839857	1.12447	0.647825	0.330045	-1.56214	-0.145942	0.934729	0.895067	0.143713	-1.62721	-3.29192	-0.747977	-0.71929	-1.20988
ENSG00000266967	AARSD1	protein_coding	alanyl-tRNA synthetase domain containing 1	-0.30693	0.10851	0.400761	-0.685581	-0.662846	-0.379117	-0.261598	0.41751	-0.369024	0.0270771	-0.820807	-0.446239	0.285246	0.267792	-0.883101	0.103042	-0.837417	-1.05723	-0.226421	0.254933	0.504737	-0.372633	-0.195494	-0.549721	-0.526195	0.021504	-0.0357161	-0.561719	0.088396	0.11164	0.140647	0.628869	0.41838	0.977066	0.198019	0.615005	0.442307	-0.217085	0.537509	0.468124	0.302538	0.292024	-0.273592	0.480214	0.339523	-0.120459
ENSG00000077152	UBE2T	protein_coding	ubiquitin conjugating enzyme E2 T	0.759423	-0.0902621	-1.04767	-0.426895	-0.777088	-0.016643	1.13382	-0.0299746	1.72183	-0.449767	0.896984	-1.82944	1.71919	-0.0715226	0.983414	0.163777	-1.12056	0.811207	-0.343236	-0.0924064	-0.37651	1.09787	-0.270316	0.21617	0.412722	-0.0308728	-0.350677	0.912828	0.392848	-0.845549	0.994623	-0.0543177	-0.6232	1.0523	0.176524	-0.35932	0.692552	-1.41042	0.154373	0.418029	-0.0727968	0.71108	0.9452	0.181686	-1.39097	-0.390993
ENSG00000125503	PPP1R12C	protein_coding	protein phosphatase 1 regulatory subunit 12C	0.537705	-0.386882	-0.134793	-0.779953	-0.44623	-0.37509	0.327579	0.330919	-0.120101	0.283334	0.250944	0.313173	-0.0409383	-0.0849484	-0.334725	0.365111	-0.579032	-0.404321	-0.210055	-0.0141006	-0.268843	0.127145	-0.620242	-0.51161	0.650757	-0.627608	-0.177239	-1.0715	0.547448	0.228327	-0.34682	0.393513	-0.254494	-0.00400936	0.601082	-0.544877	0.060984	0.0373734	-0.409139	-0.427948	0.343892	0.251895	-0.892598	0.543259	1.44811	0.295313
ENSG00000137261	KIAA0319	protein_coding	KIAA0319	-1.54845	-0.593147	0.977439	-1.08241	0.231293	1.07601	2.83004	-1.57953	0.086647	-1.10712	1.71576	0.756657	1.77342	0.123009	1.69614	0.586247	-0.779363	-0.0904853	0.548516	0.468286	-1.47013	-1.42419	0.0506139	2.9253	1.60984	-0.383275	0.866988	-1.01453	-1.08631	0.323378	2.39506	-1.24072	-1.74881	-0.193031	-0.308105	0.411472	1.84799	1.21616	0.510712	-1.03	1.79858	0.729891	-0.728124	-1.14368	-0.507556	-0.543619
ENSG00000203499	IQANK1	protein_coding	IQ motif and ankyrin repeat containing 1	-0.226381	1.07599	0.521718	0.187683	-0.17201	-0.338501	-1.27929	1.71235	0.221003	-0.648355	-0.367848	-1.50026	2.01155	0.181856	1.04554	-0.0807284	-0.171389	0.620189	-1.71715	-0.382512	0.340622	-0.0794231	0.880731	1.06304	0.689	0.113669	0.565452	1.28761	0.209877	-0.925006	-0.69861	-0.555872	0.112354	0.422789	-0.207184	-0.278784	1.00765	-1.25469	0.971585	-0.204948	-0.704065	-0.191223	1.0318	0.328736	-1.0563	-0.932817
ENSG00000100068	LRP5L	protein_coding	LDL receptor related protein 5 like	-0.493043	-0.194263	0.098687	-1.11899	-0.183175	-0.504633	-0.342885	0.712951	-0.522384	0.503874	-0.0176363	0.000618272	0.132248	-0.368349	-1.09968	-0.77979	-1.02345	0.415511	0.0112504	0.020224	0.0680187	0.296309	-0.240154	0.0047172	-0.299624	-0.142471	0.014778	-1.30131	-0.124575	-0.059827	-1.36125	-0.0965829	0.379692	1.51767	0.440917	0.703195	0.122874	0.348197	1.10182	0.588513	0.845134	0.527229	-0.554907	0.224251	0.701115	-0.349622
ENSG00000263126	AC040162.3	lincRNA		0.0351353	0.0326382	0.485787	-1.92703	-0.826182	-0.646703	-0.185907	0.0767299	0.511836	0.517717	-0.209789	-0.0567017	0.141643	-0.347815	-1.0604	-0.955851	-1.34996	0.674106	0.267927	0.015216	-0.236238	0.276972	-0.0366826	-0.967076	-0.27552	-0.638766	0.565114	-1.27833	-0.0319616	0.600264	-0.308089	0.433875	-0.657168	1.67028	0.682593	0.57424	0.55966	0.020633	-0.0204276	0.683131	0.577699	0.238535	-2.04313	0.678598	0.83071	0.0561467
ENSG00000100784	RPS6KA5	protein_coding	ribosomal protein S6 kinase A5	-0.488754	0.106752	0.0782986	-0.547964	0.573212	0.995774	1.08094	-0.000950502	-1.39156	0.160437	1.76883	0.305404	0.547355	0.318394	0.998056	0.282714	0.213704	0.654661	1.44669	-0.616877	-0.290682	-0.483234	0.210791	0.0309512	0.00712117	-0.0733596	-0.506836	1.22226	0.363025	-0.406389	1.01934	-0.882286	-0.339617	-1.18305	-1.829	0.177922	-0.741915	-0.226966	-0.859641	0.289837	-0.201789	1.0279	-0.321045	0.35057	-0.171098	0.185824
ENSG00000120334	CENPL	protein_coding	centromere protein L	-0.0316937	0.719232	-0.134162	-0.334303	0.212239	0.883647	0.0678683	-0.432372	0.427203	-0.585705	0.366181	-0.310197	1.02164	0.0687488	0.885589	-0.293153	-0.000645064	0.257117	0.373972	0.179987	0.173097	-0.118488	-0.18565	0.0341183	0.0756777	-0.20308	-0.0311904	0.876257	0.476587	-0.700931	0.600256	-0.22252	-0.10706	-0.261777	-1.03647	0.162621	0.37993	-0.128455	-0.634181	0.588349	0.42217	0.577122	0.167617	-0.424187	-1.1366	-0.289779
ENSG00000158169	FANCC	protein_coding	Fanconi anemia complementation group C	0.432285	0.160743	-0.424491	-0.469206	0.192283	0.799427	0.511248	0.334743	-0.273884	-0.433878	-0.247132	0.037205	-0.129286	0.263511	0.526013	-0.150293	-0.188315	0.654702	0.341266	-0.0804873	1.04781	0.0233364	-0.183542	0.515221	-0.423429	-0.115975	1.00411	0.245058	-0.386875	-0.0933599	-0.0211481	-0.311333	0.37646	-0.278459	-0.682712	-0.0892494	0.470114	-0.123254	-0.28175	0.004603	0.69387	-0.144377	-0.542321	-0.257977	-0.436422	-0.127675
ENSG00000188322	SBK1	protein_coding	SH3 domain binding kinase 1	0.24889	-0.112984	-0.564111	-0.0722672	0.541052	0.395535	1.10292	1.40489	1.00302	-0.609929	0.0427309	-1.83414	0.460293	0.204357	0.603329	0.173343	-0.180441	-0.568765	-0.129283	0.204726	0.793837	0.220046	0.0113758	1.01212	1.44416	0.0221702	0.566248	0.122176	-0.436505	-1.16374	-0.712869	-0.330045	0.938101	1.1926	-0.695414	0.105428	0.544781	-0.682779	-0.0602736	1.31614	0.473186	-0.779855	-0.714998	-0.598916	-1.31988	-1.64923
ENSG00000156802	ATAD2	protein_coding	ATPase family, AAA domain containing 2	-0.224251	0.105157	0.25362	0.515468	0.245023	0.157465	0.00174297	0.97461	0.226236	-0.0512369	-0.0452304	0.113275	1.60918	0.322036	0.822065	-0.119225	0.601727	0.592499	-0.148613	-0.103668	-0.102376	-0.140203	0.444226	0.687132	0.249921	-0.612987	0.195633	1.40448	0.0569857	-0.431173	0.410371	-1.94204	-0.408139	-0.994549	-1.01003	-0.225446	0.592668	0.0560164	0.489612	-0.982595	-0.471596	-0.00670318	1.8162	-0.346939	-0.649024	0.45368
ENSG00000147679	UTP23	protein_coding	UTP23, small subunit processome component	-0.2139	0.628221	-0.161055	0.633105	0.0193863	0.167982	-0.257579	1.02886	-0.0641503	-0.180675	-0.382421	-0.383516	1.13412	-0.340328	0.482758	-0.331004	-0.00281184	-0.0595141	-0.0440125	0.24721	0.245428	0.146098	0.0297455	0.741565	-0.693416	0.116138	0.179265	1.61935	-0.0407422	-0.392263	0.845187	-0.449354	0.101837	-0.668335	-1.16558	0.0149235	0.242102	-0.00962127	0.0125221	0.220619	0.0549846	-0.447535	0.743227	-0.207095	-0.494114	-0.727887
ENSG00000197457	STMN3	protein_coding	stathmin 3	0.644986	0.353357	-0.630317	-0.415642	-0.568518	1.08926	3.12326	1.24789	1.49308	-0.319579	-0.28317	-0.531163	-0.495966	-0.11844	0.339203	-0.309964	-0.25287	-0.449899	-0.531819	-1.11153	0.478572	1.95585	0.45448	0.271886	1.20535	-0.886851	0.320347	-1.27636	-0.7057	-0.14705	-0.812896	0.564559	-0.138118	1.3128	1.08642	-0.526965	-0.858117	0.464655	0.3591	0.767464	0.795452	-0.941144	-2.94742	-0.884821	-0.161409	-0.760759
ENSG00000138642	HERC6	protein_coding	HECT and RLD domain containing E3 ubiquitin protein ligase family member 6	-0.321001	0.578823	-0.190168	0.258312	0.122412	0.00604568	0.44053	-1.80268	-0.806921	-0.20224	2.23549	0.170875	2.32005	0.030807	0.940815	-0.224604	0.592021	0.219168	2.24632	-0.26278	-0.0718975	-1.75628	1.39504	-0.144056	-0.577923	0.736227	-0.639044	-1.78386	-0.11512	0.510961	-0.205046	0.527576	-0.33573	-0.496657	0.457743	0.0138315	-0.392606	-0.16724	1.37942	0.445387	-1.01865	0.156135	-0.94023	-0.430385	-1.02723	-0.308644
ENSG00000127564	PKMYT1	protein_coding	protein kinase, membrane associated tyrosine/threonine 1	0.940339	-0.907547	-0.289566	-1.42528	-0.82627	0.39185	1.85376	0.622985	2.14519	-1.1218	1.19615	-1.33306	1.65639	-0.138131	1.59929	0.407191	-1.56047	0.825888	0.300269	0.459822	-0.464307	0.214244	-0.276791	-0.376124	0.257844	-0.32026	-0.0553576	0.171075	0.229916	-0.437665	0.802246	-0.275296	-0.758722	0.773489	0.225452	-0.588393	1.26067	-1.0125	0.657119	0.0235521	0.406376	0.459658	1.61795	-0.196348	-1.53678	-0.0133455
ENSG00000141040	ZNF287	protein_coding	zinc finger protein 287	-0.530154	0.302401	-0.217599	0.283443	0.379545	-0.135462	0.271728	-0.12523	-0.0896693	-0.293983	0.885419	-0.0358833	0.43639	0.262639	0.460679	0.415361	0.284326	0.244361	0.17318	0.0497887	0.213447	-0.501442	0.248599	0.110322	-0.61635	0.276331	-0.132633	0.397332	0.147351	-0.241135	0.538362	0.0417202	-0.438714	-0.38891	-0.559971	0.342453	0.0637102	-0.11092	0.234115	0.467722	0.136125	-0.48623	0.11062	-0.324454	-0.486303	-0.457856
ENSG00000187607	ZNF286A	protein_coding	zinc finger protein 286A	0.283206	0.225747	-0.279302	0.36852	0.821132	-0.506025	-0.245813	0.572172	0.445558	-0.152595	-0.130732	-0.258868	0.468396	-0.0828604	0.346568	0.0607266	0.386666	0.206638	-0.39699	-0.340276	0.131233	-0.35132	0.0487638	0.494738	0.206621	-0.0319165	0.350301	1.13665	0.702214	0.0142825	-0.226591	-1.00463	-0.575288	0.103116	-0.19225	0.135971	-0.595038	0.101147	0.281572	0.48094	0.669931	-0.205685	0.32476	-0.627341	-0.557701	-0.218697
ENSG00000186847	KRT14	protein_coding	keratin 14	-3.4738	-2.69335	1.44303	0.717294	-0.652194	1.34951	-1.47119	1.69157	-0.511695	-1.46041	-0.761447	4.10455	-0.276399	0.120736	1.61279	-4.28681	1.74521	0.247151	-1.84084	1.40543	0.438259	0.258573	-1.66774	-3.39512	-0.910699	-0.786778	0.354525	-6.26439	-1.80165	2.46691	-2.19666	2.13232	-1.98609	0.310336	1.83189	-1.77195	-0.272173	3.23771	0.416253	-2.16389	0.00249825	-0.0669284	-2.54827	2.31836	2.73416	1.96242
ENSG00000089199	CHGB	protein_coding	chromogranin B	-5.14612	4.24232	1.40714	0.873149	-0.110277	-1.57479	6.78238	-1.01109	8.96212	-0.823464	2.32172	-0.0192422	-1.05155	-1.59797	-1.87541	-2.81495	-1.68398	-0.170583	-0.935598	-0.927635	-2.14939	2.61654	-2.90699	-0.67109	3.0426	-0.921552	-2.01642	-2.07314	-0.243233	0.158518	-1.56659	0.618308	1.50853	-2.74718	0.676099	0.5651	-1.77563	2.096	0.679361	2.6857	0.388816	-1.29052	1.16713	-0.0143939	0.148559	-1.89882
ENSG00000127955	GNAI1	protein_coding	G protein subunit alpha i1	-0.69327	1.1298	-0.550868	0.960058	0.507269	-1.74132	1.63656	1.99014	2.84638	0.488446	-0.121948	0.0754125	-1.44807	0.808743	-0.750834	0.457306	-0.831096	-0.0922731	-1.55302	-1.44875	-0.988049	-0.386627	0.0573173	1.72136	-0.955396	0.709464	1.22842	3.04608	1.03487	-0.50283	-2.89111	-0.634228	0.371315	0.675834	-1.66963	0.699791	0.902975	-0.0217192	1.49198	-0.598144	0.280952	-1.77592	0.880435	-0.550178	-0.0834668	-0.204425
ENSG00000072756	TRNT1	protein_coding	tRNA nucleotidyl transferase 1	-0.0977198	1.38422	-0.0670655	0.0921079	0.655231	2.32478	-0.301148	-0.504623	-1.09291	-0.99661	0.122464	-0.800392	1.43024	-0.531433	-0.0447478	-0.554088	-0.850685	0.706971	0.494386	0.852684	1.8885	-0.226731	-0.0229983	-0.253966	0.206343	0.546862	-0.717856	0.377372	-0.322249	-0.495481	0.451511	1.02526	0.383633	-0.739075	-1.15441	1.08782	-0.0594964	-0.178548	-0.974307	0.215257	0.585711	0.734274	-0.800471	-0.97619	-0.363078	0.224152
ENSG00000211898	IGHD	IG_C_gene	immunoglobulin heavy constant delta	-2.10452	-1.42851	-0.618548	-0.270716	-1.46427	-2.76688	0.675899	-0.337618	-0.246887	-5.00952	0.773842	-0.870302	-0.26799	-2.29082	2.74557	3.66035	-1.56189	-0.680815	2.06688	-0.834293	-0.558603	-3.72786	-2.0979	1.41309	-2.30187	3.12475	0.80295	-1.36139	-0.982839	1.44994	-1.75236	0.189406	-0.734638	1.49895	6.10965	-0.705735	-1.83609	-1.65796	-0.79002	-2.28012	1.88419	-0.673405	-1.97825	2.92837	-1.20884	1.17787
ENSG00000116985	BMP8B	protein_coding	bone morphogenetic protein 8b	0.719017	-0.941741	0.877619	-1.03452	0.56686	2.87426	1.62922	0.35119	0.0943855	-0.981761	-0.241178	-0.56755	0.769611	-0.54113	0.570964	-0.777396	-0.14291	-1.06708	-0.402493	1.35537	0.231778	0.553882	0.137172	0.419571	0.684896	0.430969	-0.249868	1.33057	0.617685	-0.0716844	1.36748	-0.320135	0.136776	-0.502814	-1.51512	0.413897	0.511487	0.217401	-1.94015	-0.222471	-0.808211	-0.977679	-1.06537	-0.359667	0.23455	-0.915403
ENSG00000198830	HMGN2	protein_coding	high mobility group nucleosomal binding domain 2	0.214828	0.0720302	-0.144143	-0.352565	-0.41484	0.214537	0.729972	-0.221729	0.448625	-0.139408	0.252549	-0.102817	0.226289	0.0506655	0.255558	0.140537	-0.35425	0.115288	0.301878	0.0483475	-0.0256046	0.587839	0.418207	0.302355	-0.0047937	-0.374304	-0.0866696	-0.0995407	0.267576	0.119768	-0.0798499	0.220816	0.0193847	0.184828	0.0778609	0.000770012	0.273259	-0.239566	-0.375064	0.0654702	-0.275823	0.0374606	-0.271842	-0.274311	-0.0938208	-0.396718
ENSG00000156970	BUB1B	protein_coding	BUB1 mitotic checkpoint serine/threonine kinase B	0.0130327	-0.292977	-0.691166	0.203181	-0.0186678	0.829641	0.884728	0.0357815	1.24484	-0.88191	0.638551	-1.96035	1.51733	0.600667	1.28844	0.76655	-0.466811	1.69583	0.61908	0.662485	0.225128	0.343548	0.0312248	-0.338713	-0.693638	0.0181628	0.268384	1.43615	0.219538	-1.43882	1.2564	-1.91169	-0.287783	0.256526	-1.52711	0.207056	1.04913	-1.84067	0.708328	0.307157	0.554267	1.03009	1.67997	-0.245623	-2.26065	0.181155
ENSG00000113851	CRBN	protein_coding	cereblon	-0.161402	0.333143	-0.0893312	0.053622	0.445453	0.204936	-0.191758	0.0224586	-0.224663	-0.200664	-0.119336	0.0274662	0.512233	-0.136057	0.152279	-0.00709032	0.0828542	0.806062	0.107111	-0.101439	0.576661	0.0222955	0.344475	0.207741	0.297196	0.283104	-0.292875	0.0770082	-0.155131	-0.120906	0.307082	-0.227774	0.0166586	-0.190455	-0.72629	0.379138	-0.0389575	-0.0855412	-0.427692	0.14604	0.308897	-0.00916412	-0.0822973	-0.377963	-0.299036	0.0665271
ENSG00000106443	PHF14	protein_coding	PHD finger protein 14	0.232817	0.0628278	-0.545048	0.0320653	0.32164	0.265411	0.402674	0.593035	0.837909	-0.632588	-0.10076	-0.665338	0.129537	-0.270967	0.00988188	-0.211501	-0.229729	0.549519	-0.63866	-0.11887	-0.210706	0.893466	0.12894	0.67884	-0.169434	0.349345	0.240395	0.620334	0.258295	-0.329143	0.0701504	0.158219	0.30331	0.114667	-0.134911	0.322792	0.0755572	-0.812024	0.487707	0.314551	0.0794781	-0.184428	1.47982	-0.222458	-0.570219	-0.382471
ENSG00000188060	RAB42	protein_coding	RAB42, member RAS oncogene family	0.501746	-0.18746	1.68494	0.71005	0.0397535	-0.0552496	-0.098445	1.04682	3.24073	-0.133824	0.545536	0.370246	0.66172	-0.553174	1.58526	-0.229558	0.104043	-0.577761	0.582718	0.275645	-0.750821	-1.08907	0.213273	-1.76672	-0.922348	0.188097	-0.0227025	0.885263	-0.0952398	-0.593557	0.315349	-0.430492	-0.609692	-1.43684	0.64775	-0.54567	-0.259246	1.53457	-0.50006	-0.205197	-0.415093	0.797064	0.706843	0.600254	-0.712098	-0.72613
ENSG00000105613	MAST1	protein_coding	microtubule associated serine/threonine kinase 1	-0.572829	-0.393728	-0.675308	-1.1445	-0.671111	1.98525	4.18473	1.05616	1.36307	0.256129	0.873696	0.556085	-0.45477	-0.216792	0.679954	-0.757318	-0.815961	-1.16425	-0.573211	-0.261407	-0.0378847	1.15467	0.326019	0.366228	1.78835	0.968258	0.0609918	-3.34774	-1.20317	0.457616	1.99165	0.497679	-1.14997	-0.574021	-0.0238065	0.725761	0.0863075	-1.17726	-0.598724	2.82012	-0.589667	0.430444	-2.20658	-0.582175	-0.573981	-0.374738
ENSG00000250899	AC125807.2	lincRNA		0.0398274	-0.871853	0.605601	0.575431	0.527085	0.480303	-1.1486	-0.194099	-0.854104	0.973247	0.370239	0.786776	-0.104006	-0.194235	1.63453	0.255074	-0.555591	0.00960114	-0.17138	0.336162	-1.21118	-2.01642	-1.11987	-0.407067	0.553106	-0.269806	-0.384727	0.922318	-0.153486	-0.871576	-0.510872	-2.0134	-0.853088	-3.49742	-0.760732	-0.880736	0.142612	-0.033551	0.177528	1.54819	0.19793	-0.0569549	0.803226	1.33779	2.70805	0.972156
ENSG00000188833	ENTPD8	protein_coding	ectonucleoside triphosphate diphosphohydrolase 8	4.2333	0.56592	-0.0192431	-2.5588	-1.74953	-1.36698	0.118659	-0.63117	5.25739	-0.215883	0.696407	-0.073881	0.305589	0.73888	0.95608	-2.49066	-1.3122	-0.0292759	-0.295762	-0.539625	0.822865	1.31976	1.61894	-1.73568	-0.0695575	0.566337	-1.68473	-0.641417	-0.0452442	0.00348201	0.783771	0.362411	-1.27822	-0.385675	1.07822	0.39367	-2.43036	-1.36817	2.27932	-0.409273	-0.84312	-0.843591	2.01818	-0.263006	-1.31844	0.0249147
ENSG00000137804	NUSAP1	protein_coding	nucleolar and spindle associated protein 1	1.24898	-0.727355	-0.706133	0.396942	-0.52353	0.316079	0.460265	0.0259401	1.32372	-1.16311	0.355714	-1.88526	1.82798	0.352539	1.69831	0.84309	-0.733443	2.1368	0.611313	0.253153	-0.00543276	0.152257	-0.378512	-0.0328832	-0.0323145	-0.314728	-0.0952565	1.51556	0.74632	-1.14017	1.13909	-2.64419	-0.798681	1.04346	-1.3581	-0.0632495	1.27166	-1.28928	0.795016	0.240264	0.557176	1.08676	1.86025	-0.292718	-2.00448	-0.146203
ENSG00000169398	PTK2	protein_coding	protein tyrosine kinase 2	-0.32755	0.536793	-0.157938	0.379804	0.245253	0.0980966	-0.464652	1.09291	0.304345	-0.344666	-0.0207169	-0.152757	0.745271	0.210256	0.704584	-0.261753	0.162641	0.133679	-0.920265	0.247042	0.415265	0.310159	-0.135065	0.542374	0.300905	0.230905	0.130333	1.3222	0.153119	-0.488816	-0.816826	-0.767796	-0.102893	-0.535808	-0.910857	0.372712	0.424554	-0.292338	0.205477	0.31168	-0.0947958	-0.368413	0.162647	0.0830137	-0.210317	-0.16741
ENSG00000115415	STAT1	protein_coding	signal transducer and activator of transcription 1	0.429033	0.351037	-0.157793	0.494594	-0.072616	-0.287312	1.49352	-1.08861	-0.17216	-0.393337	1.61298	0.176149	2.47976	-0.318243	0.0243958	0.375256	0.94344	-0.204943	2.17682	-0.539114	0.275071	-1.26057	0.459988	-0.526114	-0.900533	1.10536	-0.374407	-0.0466114	-0.477706	-0.185753	-0.200137	-0.452082	0.0955388	-1.67164	-1.04936	0.328502	-0.280733	-0.248428	0.316582	0.466912	-1.31069	1.39015	-0.191351	-0.309349	-0.356387	-0.00828448
ENSG00000162777	DENND2D	protein_coding	DENN domain containing 2D	-0.21555	0.277872	0.392801	0.146522	-0.0221182	-0.311542	-0.908712	-0.599915	0.551723	0.714117	0.267224	0.20707	0.173623	-0.112813	-0.102503	0.338742	0.202347	-1.09525	0.0860966	-1.02199	-1.09996	-0.65874	0.453915	-0.263009	-0.48177	0.3254	-0.111021	-2.30705	-0.237494	0.398778	0.474483	0.284995	0.15387	-1.38566	0.999992	0.533687	-0.12804	0.294931	0.163267	0.473438	-1.8302	0.227918	0.73647	-0.471424	-0.235508	0.432814
ENSG00000126787	DLGAP5	protein_coding	DLG associated protein 5	1.56107	-0.681199	-0.726207	0.566146	-0.576382	0.726004	0.778196	0.428935	0.82836	-0.801878	1.33076	-2.52586	2.04133	0.220387	1.58393	1.02189	-0.594955	1.14584	0.434957	-0.268282	-0.456052	1.0968	-0.911538	-0.819181	0.453916	0.0119601	-0.346301	1.44638	0.80548	-1.54815	1.49649	-1.62516	-0.514595	0.554274	-0.706377	-0.197401	0.643916	-1.7471	1.13394	0.489215	-0.289434	1.19508	1.8285	0.412604	-2.83318	0.281276
ENSG00000104413	ESRP1	protein_coding	epithelial splicing regulatory protein 1	1.05771	0.278747	0.02604	0.350866	-0.279428	-0.996359	-0.731637	0.833477	-0.766177	-0.381985	0.626868	-0.7645	1.42349	0.170206	0.695623	-0.516421	0.0385753	0.262781	-0.0599168	-0.126068	0.332799	0.33708	0.509569	0.736096	0.0187943	0.0551558	0.271482	1.19114	-0.0359173	-0.19757	0.896127	-1.39229	-0.201365	-0.176361	-0.500889	-0.0590925	0.621063	-0.693373	0.44259	-0.214249	-0.545251	0.909575	0.824132	-0.391772	-1.0564	-0.844374
ENSG00000188215	DCUN1D3	protein_coding	defective in cullin neddylation 1 domain containing 3	0.426573	-0.0459938	0.417993	-0.435192	0.240809	-0.0268096	-0.156017	0.243664	-0.243408	0.118376	-0.14036	-0.0406127	0.216959	-0.595365	-0.545621	-0.117415	0.232046	0.046843	-1.24877	-0.186986	0.126073	-0.487673	-0.825057	0.178096	1.04531	-0.0702815	-0.231457	0.0599822	-0.133632	-0.55083	-0.918828	0.0520151	-0.399947	-0.326628	-0.470363	0.677062	-0.386553	0.269424	0.322116	-0.163141	-0.186441	-0.025715	-0.0710181	1.65333	2.14665	0.333447
ENSG00000161800	RACGAP1	protein_coding	Rac GTPase activating protein 1	0.93221	-0.396034	-0.458405	0.409095	0.25025	0.52245	-0.0250583	-0.442828	0.414942	-0.320672	0.116906	-0.832964	1.32227	0.308276	1.50836	0.618317	-0.181753	0.885308	0.501135	-0.655658	-0.380846	-0.0085461	-0.0787042	-0.249319	-0.266947	-0.203331	0.334423	1.00698	0.319601	-0.67985	0.374482	-1.39578	-0.452944	0.49444	-1.01858	0.0115104	0.709644	-0.610868	0.399974	0.0802306	0.196907	0.811403	1.28786	0.0711541	-0.978498	0.0858075
ENSG00000164109	MAD2L1	protein_coding	mitotic arrest deficient 2 like 1	0.259174	-0.0411737	-0.402927	0.318057	-0.327824	-0.105718	0.467394	-0.467559	0.798542	-0.0238443	0.271695	-0.537434	0.751807	0.132214	1.48687	0.037748	-0.626218	1.04651	0.0472744	-0.188734	-0.0912152	0.55272	0.123135	0.195573	0.0821447	-0.156727	0.110253	1.15947	-0.0940738	-0.452209	0.594628	-0.526235	-0.311753	0.137146	-1.23274	-0.0997313	0.896589	-0.516954	0.808982	-0.559892	-0.353983	0.455476	1.20613	-0.494147	-1.2349	0.0111368
ENSG00000211445	GPX3	protein_coding	glutathione peroxidase 3	-0.564376	-1.21946	-0.267668	-0.574774	0.398396	-0.231007	1.11653	0.456536	-0.399739	1.59382	1.37578	1.81985	-2.47548	-0.555832	0.0890306	0.745073	0.22898	-1.15742	0.601768	1.39367	-1.22193	-1.00689	-1.35013	-1.64209	0.835299	-0.685643	0.295188	-2.01151	-0.306191	1.22541	-0.625106	0.462349	-1.71933	-0.953171	0.647603	-0.467085	-0.707921	0.800767	-0.99753	-1.57084	-0.844255	0.283059	-2.82469	1.02095	2.51208	2.42465
ENSG00000167178	ISLR2	protein_coding	immunoglobulin superfamily containing leucine rich repeat 2	1.22989	-0.043609	1.00797	0.131576	-0.191202	0.717243	0.256576	-0.0682221	3.36221	-0.659633	1.41764	0.30719	0.673025	1.11056	0.721789	1.3965	-0.888767	-0.782809	1.02927	-0.146871	-2.31428	-1.30501	-2.14885	-0.508611	0.9672	0.28246	-0.665715	1.68889	0.572108	-0.414636	-0.375893	-0.346616	-0.922645	-2.16388	0.618945	-1.68594	0.89605	0.538508	0.238729	0.355642	0.0219393	0.843333	0.552104	0.0784411	-0.948275	0.779216
ENSG00000076003	MCM6	protein_coding	minichromosome maintenance complex component 6	0.357963	-0.245234	0.153686	-0.141641	0.0810855	0.0252877	0.611274	0.0134709	1.04551	-0.48313	0.415537	-0.198288	0.795408	-0.106087	0.938934	0.692597	0.01738	0.748586	-0.449928	-0.432076	-0.635462	-0.259247	-0.103019	-0.363177	0.0792963	-0.0847849	-0.0969998	1.02116	0.0401498	-0.244212	0.79294	-0.391545	-0.427077	-1.74835	-0.241047	-0.12371	0.551799	0.12907	-0.0245003	0.436179	0.115483	0.195614	0.306548	-0.072746	-0.253654	0.162094
ENSG00000105750	ZNF85	protein_coding	zinc finger protein 85	0.151615	0.248021	-0.287684	-0.134041	0.19228	0.00221953	-0.570772	0.04038	0.0225884	0.16214	-0.561686	-0.530547	-0.702866	0.276987	0.921224	-0.0249004	0.352665	1.10852	0.690637	0.269061	-0.360153	0.118342	0.692126	0.434394	0.19328	0.260625	0.00388832	0.747901	0.114273	-0.192658	0.704541	-0.288375	-0.17298	0.602687	0.277404	0.948501	0.215928	-0.530671	-1.4134	1.13754	-0.0469473	-0.30493	0.532722	-0.519527	-0.767742	-0.508564
ENSG00000144485	HES6	protein_coding	hes family bHLH transcription factor 6	0.806529	-1.42732	-1.16562	-1.45197	-1.09649	-0.223711	1.02412	2.73369	3.44141	-0.927847	1.88881	-0.646257	0.782606	-1.02413	-0.527393	-1.21905	-0.790705	-0.602994	1.86409	-0.441805	0.392678	1.20197	-0.309604	0.588421	-0.775784	-0.602154	0.977076	-0.0744456	0.0233602	-0.0425171	2.28536	0.132074	-0.180228	1.89099	1.58142	-0.716335	-0.792418	-0.815406	-0.0970193	-0.65167	-0.242232	0.459096	-1.04023	1.10246	-0.536207	-1.99148
ENSG00000198133	TMEM229B	protein_coding	transmembrane protein 229B	-0.017143	0.255037	-0.31834	-0.154949	0.367874	1.00697	1.97576	0.00500188	-0.491418	-1.12426	-0.231102	-0.345753	0.835082	0.900821	0.700972	0.178036	-1.06435	0.403937	0.326774	0.595043	1.00997	0.968315	0.00837221	0.0419067	-0.580796	-0.18498	-0.426036	-1.34395	-0.121118	-0.174075	0.247535	0.461124	0.170576	0.337757	0.194712	-0.247828	0.376921	-0.951134	-0.0659161	-0.0261001	-0.749022	-0.483722	0.459325	0.0972746	-1.07497	-0.499323
ENSG00000152253	SPC25	protein_coding	SPC25, NDC80 kinetochore complex component	1.78364	-0.606649	-0.650175	0.207674	-0.463451	0.24498	0.504529	0.244604	2.03751	-0.41168	1.162	-1.51953	1.38528	0.41972	1.20321	1.04008	-0.998281	1.81492	-0.115677	0.16666	-0.509812	1.1352	-0.102966	-1.04296	0.539062	-0.618378	0.228184	1.10302	-0.379967	-0.288238	1.08302	-2.22671	-1.79683	1.12626	0.136586	-0.225783	1.47958	-1.62614	1.12584	0.107511	-0.335096	-0.224159	2.30882	0.295009	-2.49783	-0.210523
ENSG00000186866	POFUT2	protein_coding	protein O-fucosyltransferase 2	0.315232	-0.375264	0.122909	-0.189795	-0.318516	-0.480551	-0.724744	-0.0559909	-0.510363	0.12503	0.250471	-0.0400805	-0.167784	0.0128347	-0.00693939	-0.131779	-0.37292	-0.132739	0.11869	-0.22436	0.771323	-0.40664	-0.890621	0.0363495	-0.0651298	-0.0383534	-0.0985732	-0.418142	-0.256258	0.109312	0.0724239	-0.167196	0.0729619	-0.399757	-0.195096	0.873603	0.850732	-0.0900851	1.42968	0.438358	-0.43237	-0.031146	-0.263135	0.0107103	0.441876	-0.221077
ENSG00000128203	ASPHD2	protein_coding	aspartate beta-hydroxylase domain containing 2	1.07672	-0.664989	0.130499	0.782713	-0.351487	-0.00920765	0.818898	-0.458835	-0.033576	0.297394	1.03093	-0.109325	0.0515704	0.405399	1.32282	-0.310505	-0.58746	-1.28035	-0.562058	0.102509	-1.10829	-0.466891	0.209502	0.140873	0.169662	-0.53743	-0.194781	-1.55311	-1.30543	0.970756	-0.146348	0.462547	-0.423658	0.402006	-0.0195099	0.25633	0.0741774	0.472468	0.465208	-1.4589	-1.3767	0.0685903	-0.864117	-0.338683	-0.234237	0.92675
ENSG00000128016	ZFP36	protein_coding	ZFP36 ring finger protein	0.986433	1.25108	1.65485	-0.586593	0.66407	-0.244972	-0.551825	-1.44265	-1.70215	0.755259	-0.935406	0.536216	-0.873567	-1.63628	1.25509	0.934753	0.379262	1.08552	0.040796	0.583251	-2.28488	-2.14017	-1.51898	-0.178624	2.59599	1.31538	-0.615179	-0.694337	-0.375929	-0.957031	-1.51029	0.80634	-1.89891	-2.7087	-1.06398	1.61942	-1.75968	-0.0813184	1.3295	-1.34834	-0.216962	-0.37565	-1.67472	3.11862	3.19466	1.75743
ENSG00000185652	NTF3	protein_coding	neurotrophin 3	-1.15947	-0.654899	-0.00864696	-0.217928	0.693897	-0.278138	0.170872	-0.179919	-0.538425	0.907436	-0.447256	1.55206	-1.96285	-0.180054	-0.41848	0.443499	0.385261	-0.213046	-0.893773	0.709649	0.586501	-1.97615	-1.5315	-0.82037	1.7442	-0.293684	1.45055	-1.10137	0.435236	1.40314	-1.41382	0.110219	-1.37357	-0.101726	0.151788	-2.11595	-1.81003	1.60767	-0.156299	-1.99853	0.984525	-0.11549	-2.59218	1.53934	2.49981	1.7513
ENSG00000132670	PTPRA	protein_coding	protein tyrosine phosphatase, receptor type A	-0.184421	0.0763569	-0.0476474	0.169003	0.171561	0.555777	0.478083	-0.0918124	-0.10737	-0.109342	0.359352	0.0918228	0.30057	0.276412	0.305206	-0.0319795	0.263795	0.0295741	0.365251	0.0927515	-0.741035	-0.0966632	0.421837	-0.0387222	0.12665	-0.121176	-0.235755	-0.0834307	-0.140307	0.0694725	-0.572056	-0.0591707	0.183565	-0.0206998	-0.0759687	0.119145	-0.0278648	0.166074	-0.428469	0.375475	-0.0218557	-0.163266	-0.327651	-0.225748	-0.21628	0.0410787
ENSG00000198901	PRC1	protein_coding	protein regulator of cytokinesis 1	0.621793	-0.273024	-0.613193	-0.160433	-0.0263359	0.783769	0.737479	-0.06411	0.820565	-0.767288	0.309704	-1.39771	0.798438	0.474147	1.31895	0.587249	-0.321171	1.05826	0.332479	0.0788603	-0.0151702	-0.219328	-0.0611869	-0.149723	-0.286035	-0.0455967	-0.108051	1.9243	0.496187	-1.1161	0.810422	-1.61103	-0.506856	0.582385	-0.96422	-0.281557	0.893182	-0.78394	-0.212164	0.391419	0.464172	0.883692	1.26811	-0.134576	-0.614301	-0.121621
ENSG00000146842	TMEM209	protein_coding	transmembrane protein 209	-0.215659	0.0205223	-0.157297	0.61244	0.366682	0.415904	0.0955389	0.358398	0.701733	-0.389834	-0.184429	-0.0938141	0.145533	0.187474	0.703544	-0.0644296	0.455031	0.187707	0.122132	0.270711	-0.328584	-0.0288209	0.114862	0.465949	-0.203751	-0.221798	0.487954	0.644607	-0.620672	-0.499988	0.525988	-0.214561	0.195783	-0.382785	-1.33806	0.406138	0.423923	-0.333458	0.743635	-0.103485	0.0147438	0.231043	1.12857	-0.429222	-0.810338	-0.163296
ENSG00000198088	NUP62CL	protein_coding	nucleoporin 62 C-terminal like	0.508933	-0.0280534	-0.248135	0.071009	-4.86973e-05	0.173456	0.347859	0.659086	0.251908	-0.262	-1.19641	-0.486945	0.620379	0.995325	0.596623	-0.666429	0.145773	1.36385	0.0740598	-1.01816	0.732616	-0.826742	0.0368648	1.62573	0.49145	0.657025	0.580586	1.02543	-1.62549	-0.15452	-0.118034	-0.752615	-0.250966	0.383901	-0.582593	0.376931	0.385217	-0.239295	-0.00361229	0.180845	0.362284	0.143951	1.21174	-0.348302	-0.34792	-1.1772
ENSG00000138678	GPAT3	protein_coding	glycerol-3-phosphate acyltransferase 3	-0.476613	0.140733	0.378597	0.568545	0.394113	-0.588856	0.849203	-0.916478	-0.742614	0.909072	-0.0980371	0.503352	-0.281072	-0.291327	-0.172623	0.229982	0.695878	-0.698424	0.0841664	-0.137406	-0.4348	-1.88684	-1.41787	-0.584269	-0.0138768	-0.295537	0.090098	-0.259172	0.316257	0.276677	1.58607	0.675979	-0.0383209	-0.96109	0.418831	-0.879156	-1.04223	0.346184	-0.183587	-2.59311	-0.0912412	0.274645	-0.76572	1.78387	0.763832	0.110517
ENSG00000182782	HCAR2	protein_coding	hydroxycarboxylic acid receptor 2	-0.867451	-0.0469401	1.21099	0.537704	0.944576	-1.16316	-1.11479	1.13803	-0.574777	1.24035	-1.15818	0.838818	-0.294794	0.217172	-0.00688391	-0.378401	-0.134523	0.484235	-0.480208	-0.295125	-0.708054	-1.76162	0.721329	-2.52576	0.95526	0.934139	0.176334	-0.216772	-0.461868	0.812468	0.198179	0.122456	-2.85498	-1.0471	1.63456	-1.31651	0.0880652	-0.355265	0.342864	-3.39807	0.915638	0.593442	-0.994004	1.23628	1.08375	2.39641
ENSG00000125827	TMX4	protein_coding	thioredoxin related transmembrane protein 4	-0.39465	-0.0518646	0.212334	0.955557	0.281058	1.22912	0.636853	-0.244654	0.484934	-0.0687349	-0.00428996	0.22505	-0.241536	0.354368	-0.320093	0.245122	0.928913	0.0447558	-0.0313898	0.0265113	-1.38314	-0.398027	0.694156	0.45835	0.254116	-0.18601	0.218569	0.194731	0.0815495	-0.0500278	-1.2522	-0.296638	-0.438662	0.152661	-0.299645	0.0563792	-0.660259	0.377353	-0.361126	0.229034	0.227248	-0.0824205	0.0140028	0.164997	0.182511	-0.162421
ENSG00000140396	NCOA2	protein_coding	nuclear receptor coactivator 2	-0.751098	0.470549	0.281355	0.576138	0.807703	1.11565	-0.606164	0.88569	-0.627196	-0.0685703	-0.19024	-0.244787	0.930637	0.256265	0.413926	-0.611825	0.931884	-0.156385	0.479247	0.448834	0.275387	-0.524792	0.0772368	0.162468	0.0563242	-0.0939939	0.603215	1.57552	-0.262969	-0.658796	-0.0618226	-1.08961	0.213055	-1.42948	-1.6648	0.214652	0.131101	0.0377609	0.50754	-0.0359143	0.315052	0.170521	0.413772	0.100198	-0.449074	-0.342886
ENSG00000168255	POLR2J3	protein_coding	RNA polymerase II subunit J3	-1.11418	0.1324	-0.612228	-1.78959	-0.307253	-0.214249	1.19268	0.45548	1.9753	0.0301051	0.346278	0.101187	-0.107421	-0.0148942	-0.197547	-0.265538	-0.812979	0.531924	-0.206918	-0.650039	1.11347	1.54787	0.0360913	-0.214882	-0.245119	0.0811133	0.778504	0.0773994	-0.18499	0.264314	-0.452227	1.00851	0.885775	1.21377	0.899035	-0.354996	0.210397	0.260896	0.642182	-0.515726	-0.468506	-0.207047	0.0130776	-0.641156	0.403282	-0.662612
ENSG00000071054	MAP4K4	protein_coding	mitogen-activated protein kinase kinase kinase kinase 4	0.141912	-0.090377	-0.0946432	0.143433	0.213393	-0.0334475	0.120305	0.349493	0.504016	-0.522792	0.664077	-0.533804	0.596784	-0.0687657	0.321418	0.427765	0.0823821	0.020916	-0.0894115	0.542913	-0.641881	0.242824	-0.291906	0.039033	0.0102717	-0.266393	0.207026	1.14466	0.0187187	-0.941268	0.228255	-0.396082	-0.124871	-0.131208	-0.497852	-0.155561	0.311514	-0.170646	0.654932	0.415754	0.0167394	-0.0108281	0.567332	0.0881355	-0.621877	-0.259467
ENSG00000157613	CREB3L1	protein_coding	cAMP responsive element binding protein 3 like 1	0.787486	-0.809704	-0.376551	0.473696	0.346237	0.760042	-0.457814	-0.992967	-2.44483	0.653984	-0.470487	-0.7862	-0.331816	-0.00690759	1.2537	-0.189865	0.151625	0.517019	0.1389	0.174768	-0.760263	0.648788	0.473487	0.338593	1.35167	0.289553	0.103007	-3.15217	-0.41284	-0.00177461	1.25054	0.737638	0.0566291	-1.18407	-1.20592	0.144395	0.4951	-1.17003	-1.19678	1.04241	-1.14444	-0.204145	-1.19478	0.949972	-0.101698	0.169598
ENSG00000173227	SYT12	protein_coding	synaptotagmin 12	-0.907378	-2.76146	1.16664	-0.392012	-0.537817	-0.517965	-0.150254	0.123293	1.46947	1.14799	0.367354	0.877939	0.85342	0.088791	0.72454	-1.03425	-0.575418	-0.896663	-0.00154648	0.187898	-1.17255	-1.47684	-1.61763	-0.677186	-0.520598	0.685108	-1.36576	0.910497	0.345653	0.480396	-0.015109	1.03996	-1.6811	0.0534723	1.55736	-1.53685	0.808873	-0.90422	-0.286024	-1.29112	0.0457734	1.17275	-0.406951	0.0869203	-1.06163	1.2489
ENSG00000185338	SOCS1	protein_coding	suppressor of cytokine signaling 1	1.20506	-0.0119292	0.308609	-1.31976	0.0139721	-1.6006	-0.173735	0.325051	0.831984	0.00532143	0.64354	0.491179	0.959822	-0.767839	0.265088	1.51295	-0.670452	0.197537	-0.182158	-0.460079	-0.689115	-1.07571	-1.48095	-0.894148	0.451911	-0.130131	-0.628943	-1.38167	0.447875	-0.608325	-0.105687	0.506303	-0.484148	-0.887547	0.921066	-0.930533	-0.40957	0.203695	-0.693544	0.337422	-0.315183	0.815157	-2.01024	1.2106	1.5854	-0.067336
ENSG00000163932	PRKCD	protein_coding	protein kinase C delta	-0.386328	0.157041	-0.497387	-0.0152048	0.0427929	0.132442	0.788961	0.519992	0.063189	0.325372	0.544128	-0.0624117	0.58005	0.268118	0.132434	-0.714709	-0.000938905	0.435089	-0.0379675	-0.0304208	0.198877	0.679072	-0.586313	1.0813	-0.216629	0.0490861	-0.472009	0.616134	0.108482	0.0642235	0.0521407	-0.185491	0.814836	-0.766464	0.656963	-0.102991	0.468487	-0.328093	-0.435833	0.131878	0.0471789	-0.326466	-0.292669	-1.25468	-0.531529	0.0470534
ENSG00000163888	CAMK2N2	protein_coding	calcium/calmodulin dependent protein kinase II inhibitor 2	1.3284	-1.38744	-0.563197	-0.0214772	-1.34745	1.20081	4.36364	1.34657	3.44905	0.308515	0.658338	-1.06386	0.885626	0.381619	0.474672	0.634327	-0.536124	-1.00953	-0.108335	-0.811289	-0.164069	1.61605	0.483907	-0.591106	0.556935	-2.39187	0.439035	-2.19973	-2.47603	-0.438405	0.473799	-0.63097	-0.558032	1.99706	1.0323	0.810496	-0.117308	-1.20213	0.81237	1.57646	-0.716904	-0.755294	-1.52242	-2.11925	-0.272188	0.65853
ENSG00000109805	NCAPG	protein_coding	non-SMC condensin I complex subunit G	1.15618	-0.333997	-0.461318	0.523533	0.0773482	0.342918	0.644037	-0.471308	1.57604	-1.21034	0.412904	-1.6779	1.71128	0.622825	1.78149	0.820601	-0.631483	1.11607	-0.813173	0.587034	-0.596163	0.519541	-0.448927	0.195319	0.677279	-0.0451539	-0.181393	1.93552	0.640943	-1.42544	1.57387	-1.6762	-0.807898	0.88015	-1.23503	-0.259508	1.24162	-1.56807	0.923587	-0.0515413	0.620996	0.916771	2.18116	-0.394568	-2.46992	0.31776
ENSG00000104231	ZFAND1	protein_coding	zinc finger AN1-type containing 1	0.808826	0.0974845	-0.36689	-0.0668227	-0.227303	-0.19465	-0.273701	1.02469	-0.0628403	-0.242639	0.0371491	-0.540777	0.189122	0.00152732	-0.0627029	-0.717304	-0.381208	0.254167	-0.310353	0.402149	0.66641	0.748777	0.12039	0.445417	-0.50162	0.28016	0.52929	1.09084	0.123754	-0.241579	0.159159	-0.191336	-0.0307595	0.0425039	-0.725835	-0.0508414	0.261546	-0.324149	0.107266	-0.023008	0.0984102	0.0864366	0.295719	0.0327916	-0.231256	-0.0276435
ENSG00000259972	AC009120.2	processed_transcript		-0.474216	0.0546864	0.665839	-1.05322	-0.276548	-0.56464	-0.658823	0.261539	0.387484	0.335617	0.127365	-0.102134	0.0201788	-0.50262	-1.13239	-0.668968	-1.01103	0.397164	0.604736	-0.335851	0.300953	0.149815	-0.0599896	-0.587022	-0.224159	-0.782395	0.5531	-1.35842	-0.137669	0.419089	-0.472803	-0.0144841	0.223121	1.10708	-0.183247	0.70073	0.840214	0.169467	0.548868	-0.348478	0.967646	0.989943	-2.14288	0.0120711	0.374332	0.175692
ENSG00000078304	PPP2R5C	protein_coding	protein phosphatase 2 regulatory subunit B'gamma	0.289033	0.0471938	-0.201857	0.213982	0.0658388	-0.436846	0.265067	-0.048181	0.471032	-0.142707	0.794372	0.154636	0.462889	-0.0204446	-0.412392	0.0398584	0.106321	-0.0595261	-0.206623	-0.130067	-0.334826	0.227849	0.0491354	0.120966	0.537957	-0.0661123	-0.21826	0.762107	-0.138785	-0.117125	0.515811	-0.138639	-0.474146	0.468484	-0.238713	-0.197654	-0.0601649	0.0711998	0.0292716	-0.0309255	-0.344908	0.0523322	0.0610606	0.23343	-0.155602	-0.430994
ENSG00000136783	NIPSNAP3A	protein_coding	nipsnap homolog 3A	0.945236	0.857416	-0.240195	0.181875	-0.192407	0.0677702	0.539974	-0.660324	-0.654654	0.022857	0.0902682	-0.647343	-0.124586	0.0341262	0.0827036	0.4408	0.264655	1.42863	0.0107525	0.080244	0.852037	0.126868	0.463886	0.969284	-0.255235	0.581253	-0.046686	0.355361	-0.294418	-0.332786	0.752751	-0.192054	-0.21122	-1.11926	-0.925691	0.403073	0.470761	-0.115428	-0.169891	0.653336	-0.0551249	-0.186105	-1.09119	-0.248878	-1.00761	-0.400703
ENSG00000165156	ZHX1	protein_coding	zinc fingers and homeoboxes 1	-0.558879	0.577553	-0.163125	0.515435	0.302798	0.90679	-0.0554187	1.01928	-0.205107	-0.529263	-0.40857	-0.154037	1.3798	-0.391505	0.199642	-0.0643183	0.615801	-0.0833438	0.00200729	0.326413	-0.117944	-0.408254	0.243376	0.582347	0.0595582	0.124253	0.156996	1.43002	0.00444159	-0.476615	0.342976	-0.95814	-0.27545	-0.79733	-0.91158	0.115029	-0.131959	-0.0876854	0.0490769	0.112491	-0.000293008	-0.57795	0.630046	-0.140555	-0.174332	-0.15286
ENSG00000112308	C6orf62	protein_coding	chromosome 6 open reading frame 62	0.284459	0.134006	-0.234724	0.272937	0.040725	0.904596	-0.361066	-0.143388	-0.142331	-0.190798	0.131771	-0.132566	0.602327	0.352002	0.375483	-0.428001	-0.109736	0.223973	0.0706972	0.399773	0.191688	0.363708	0.14896	-0.0732765	0.0375403	-0.147405	-0.0037821	0.49181	-0.214236	-0.193395	0.0949447	0.19385	0.140348	-0.182706	-0.517847	-0.195839	0.0347748	-0.342894	-0.0897461	-0.042471	-0.11289	0.116207	0.495779	-0.506711	-0.449367	-0.510251
ENSG00000153443	UBALD1	protein_coding	UBA like domain containing 1	0.549415	-0.805032	-0.0465371	-0.62537	-0.914699	-0.280798	0.010343	0.697278	-0.345971	0.13586	-0.0660653	-0.31888	-0.155961	-0.161121	-0.168606	-0.274647	-0.906293	-0.391248	-0.118207	0.117336	0.382275	0.322013	-0.178045	-0.161208	-0.13538	-0.124616	-0.0509788	-0.8801	0.0765492	0.0975601	-0.0205018	1.1638	0.0946735	0.921386	0.9177	-0.0422951	-0.00411851	-0.0752313	-0.380372	-0.228447	-0.445455	-0.0990345	-0.598858	0.419129	0.538902	0.148952
ENSG00000117724	CENPF	protein_coding	centromere protein F	0.728541	-0.354857	-0.946686	0.717193	0.636697	-0.439584	0.319162	0.796857	1.46072	-1.32748	0.599449	-1.97408	2.50897	-0.549799	1.36941	0.789708	-0.199741	1.30443	0.942829	0.120189	-0.191898	-0.397954	-0.429883	-0.0323904	1.30678	0.472829	0.225415	2.03041	1.19598	-1.77836	0.248392	-2.34038	-0.179816	-0.35513	-1.8493	-0.210084	1.19619	-2.03348	0.984949	0.496145	0.764176	1.3308	1.68178	0.94551	-2.22833	-0.287542
ENSG00000155959	VBP1	protein_coding	VHL binding protein 1	0.0895543	0.507171	-0.396978	0.159021	-0.437336	0.282012	0.296972	-0.0959394	0.0205811	-0.173643	-0.146192	-0.340777	0.327807	0.101013	0.127248	-0.138493	-0.17569	0.396121	0.358486	0.247549	0.271033	0.78481	0.00999068	-0.00519927	-0.097487	0.129789	0.124594	0.0831067	-0.14901	0.0370415	0.350049	0.190882	0.0341153	0.423704	-0.229217	0.13902	-0.23563	-0.193535	-0.398476	0.302441	-0.0175418	-0.300379	0.0761957	-0.493902	-0.303754	0.0903335
ENSG00000183856	IQGAP3	protein_coding	IQ motif containing GTPase activating protein 3	1.1483	-0.485341	-0.232161	0.360773	0.046699	1.70116	0.474777	0.367474	1.23798	-0.815084	0.4627	-2.33342	2.64651	0.545864	1.69038	0.832922	-1.08948	1.49453	0.761552	0.498148	-0.39081	-0.742621	-0.363866	-0.551314	0.526992	-0.378779	0.277747	0.0788973	1.0076	-1.90124	0.506684	-2.81164	-0.89188	0.970102	-1.75695	-0.295047	1.33934	-1.33247	0.980077	0.479163	0.730547	1.31917	1.61179	0.455124	-2.27715	-0.0185287
ENSG00000135447	PPP1R1A	protein_coding	protein phosphatase 1 regulatory inhibitor subunit 1A	-0.652134	-2.2886	-1.52848	0.332989	0.625625	-0.0790464	-0.179236	-0.792788	-1.13665	1.06816	-0.680083	2.59391	-1.74941	1.32023	-0.965717	0.325398	0.904074	0.475656	1.0218	-0.303163	-1.41678	0.0548186	-0.962886	-2.10728	1.39659	-0.390711	-0.466605	-2.88465	1.09499	1.73318	-0.383458	-0.21827	-0.757355	0.556469	2.03763	-2.15383	-2.69255	1.92895	-1.04041	-2.02497	0.470521	-0.826184	-2.2248	3.05752	2.46937	-0.286
ENSG00000113070	HBEGF	protein_coding	heparin binding EGF like growth factor	0.683657	1.07935	1.34244	-0.0577622	0.280093	-0.292398	-0.488367	-1.13843	0.376847	1.1427	-1.24877	-0.572962	-0.963588	-0.489291	-0.400758	0.603796	0.636827	-0.0153573	-0.600418	-0.12417	-1.99288	-1.82953	0.531174	-1.19655	1.11736	0.394508	0.0483888	0.0709253	-0.596033	-0.263492	-1.53087	1.05479	-2.20119	1.39559	0.42253	-0.957115	-1.79295	0.754428	1.62692	-0.875962	-0.487217	-1.35718	0.545558	2.36867	2.39202	0.756781
ENSG00000179388	EGR3	protein_coding	early growth response 3	0.983408	2.35188	2.82938	-0.00824765	0.620742	0.0997405	-0.964185	-1.59882	-2.16164	0.936493	-1.12989	-0.069236	-1.71105	-0.411762	-0.0332519	0.92488	1.46457	1.24592	0.269986	-0.368585	-3.62536	-3.79927	-2.18951	-2.328	2.07962	0.597074	0.436234	0.298918	-0.201556	-0.69072	-2.68291	2.40856	-1.9961	-2.52348	-1.70116	1.1664	-2.10467	0.829276	2.01893	-1.48047	0.165269	-0.767525	-2.17319	3.48933	3.90029	2.18748
ENSG00000101680	LAMA1	protein_coding	laminin subunit alpha 1	1.50201	-2.1364	0.711937	-0.103667	-0.886103	-1.03512	-0.437568	-1.20038	1.5559	-0.61805	1.40904	0.808509	1.15271	-1.35721	-1.25297	-2.09463	0.03704	-0.0169372	2.47881	-0.789178	-3.33605	-2.1584	1.53107	-0.97477	-0.665469	-0.437496	0.501584	2.28605	0.190726	-0.553105	2.98951	-1.4148	-1.0882	-0.772549	2.51039	-1.88894	-0.468543	0.759518	3.50711	-2.33206	-1.17562	1.4292	2.66529	0.496692	-0.913365	0.0622757
ENSG00000155090	KLF10	protein_coding	Kruppel like factor 10	1.31024	0.300733	1.26277	-0.408759	-0.0863834	-0.666634	-0.97236	-0.676362	0.00281279	0.602305	0.218698	-0.475382	0.120928	-0.57219	0.133709	0.652365	0.396788	0.286169	-0.268513	-0.628851	-1.09109	-1.23912	-2.52117	-1.0467	0.728021	0.814503	-0.417069	1.6811	-0.495742	-0.811304	-0.142317	-0.449368	-1.84657	-1.25445	-1.13812	0.409797	-0.278561	1.14543	0.66408	-0.691337	-0.326236	0.0740181	0.0618727	2.42745	2.46411	1.56062
ENSG00000234684	SDCBP2-AS1	antisense	SDCBP2 antisense RNA 1	-0.212588	-0.254441	0.323571	0.209221	-0.193818	-0.488513	-0.420351	0.290262	-0.517919	0.431808	-0.413824	0.377191	0.361937	0.326536	-0.685055	-0.346713	0.288481	-0.236886	0.559097	-0.6981	-0.253761	-0.526511	-0.278506	-1.00851	-0.433349	-0.540991	-0.080998	-0.431496	-0.22662	0.525002	-1.19169	0.120888	0.0381588	0.816049	0.573706	0.615808	-0.225812	0.235863	0.242701	-0.284082	0.380313	0.0188345	0.562177	-0.241223	0.234777	-0.0156377
ENSG00000151725	CENPU	protein_coding	centromere protein U	0.211359	-0.600322	0.163774	0.106427	-1.0535	0.622155	0.105286	0.131407	1.48841	-0.686843	-0.512597	-2.13276	1.28712	0.299341	1.85868	-0.0253634	-0.389341	2.11476	1.0474	0.237556	-0.468453	0.401342	0.360279	-0.209505	0.294321	-0.607773	-0.774223	0.91127	-0.236895	-0.444219	1.86614	-0.737457	-1.14789	1.0034	-0.815667	-0.34587	1.42482	-1.05132	1.43156	-0.445667	0.278403	0.674087	1.37012	-0.190036	-1.73454	-0.294021
ENSG00000145386	CCNA2	protein_coding	cyclin A2	1.04379	-0.220982	-0.419705	0.237335	-0.388448	0.435632	-0.346586	0.0879519	1.77138	-0.865427	0.663476	-1.55151	0.863657	0.173595	1.61822	0.798929	-1.19295	1.43936	0.163699	0.3938	-0.635269	0.32561	-0.437649	0.258098	0.303414	-0.266432	0.347051	1.63671	0.943536	-0.740111	0.892024	-1.27712	-0.981202	-0.249589	-1.15687	-0.209857	1.22788	-0.996936	1.03145	-0.709638	0.727213	0.687174	1.87559	-0.225619	-2.00503	-0.203341
ENSG00000242028	HYPK	protein_coding	huntingtin interacting protein K	-0.913516	-0.30882	0.565307	-0.410744	-0.549391	-0.522911	-0.430634	0.0570901	-0.479337	0.619056	-0.352789	-0.0476124	-0.726872	-0.0273337	-0.816992	-0.892913	-0.632064	0.69185	0.32761	-0.529935	0.691763	0.223206	0.588328	-0.425201	-0.610099	-0.142691	0.521773	-1.24564	-0.289503	-0.0935152	0.54217	0.17272	0.227246	0.975475	-0.355605	0.53767	0.804885	-0.235979	0.446876	-0.046295	0.470211	0.548205	0.000656469	-0.121084	-0.152115	-0.531411
ENSG00000164684	ZNF704	protein_coding	zinc finger protein 704	0.71449	-0.495791	-0.552483	0.120729	0.985431	-0.186911	-0.459571	1.34108	0.783412	-0.191722	0.182176	0.000502486	0.9923	-0.605801	0.42818	-0.108778	0.206293	0.0613115	-0.297376	-0.697823	0.379102	0.499025	-0.052522	0.599659	-0.0088869	-0.0313044	0.210108	1.94104	0.085637	-0.963014	-0.618608	-0.638222	0.00255314	-0.924097	-0.832559	0.0508875	0.257925	-0.0708566	-0.0230105	0.403009	0.0937581	0.143845	0.0416078	-0.132445	-0.52899	0.19306
ENSG00000005001	PRSS22	protein_coding	serine protease 22	-0.928507	-0.447846	0.355536	-0.815621	-0.473933	-0.40553	0.546085	-0.739369	-0.514207	0.576026	2.08117	0.611395	-1.19659	-0.562392	-0.0932512	-0.947412	-0.349161	0.811697	0.149411	0.114765	0.498191	-0.209603	0.586192	-0.209168	-0.352166	0.440344	-0.95196	-3.71229	0.150621	0.361364	0.718492	0.625133	-0.530773	-3.02296	0.402241	-0.240569	0.228532	-0.412474	-0.666516	0.78029	-0.189428	0.139019	-0.699436	0.495424	0.852369	1.41783
ENSG00000128342	LIF	protein_coding	LIF, interleukin 6 family cytokine	2.19025	0.756542	3.07149	-0.29009	-0.0749987	-1.81415	-1.26298	-1.5975	-1.16969	0.930059	0.0905406	-0.623788	-0.526738	-0.76349	0.807943	1.65132	0.831517	0.0582583	0.141937	-0.428901	-3.43773	-0.440699	-2.68607	-2.14016	0.296976	1.16391	-0.474539	0.791384	0.0159767	-1.39792	-1.62476	0.826168	-3.25748	-1.89409	-0.360639	0.356206	-0.412637	0.298979	1.68822	-0.422086	-0.713227	-0.523424	-1.23619	3.22396	4.05539	1.32687
ENSG00000167470	MIDN	protein_coding	midnolin	0.695029	-0.954013	0.29809	-1.10003	-0.274109	-0.385468	1.05738	-0.0300859	0.0480735	0.197495	0.636725	-1.03974	-0.140315	-0.934648	0.335338	-0.173826	-0.751236	0.158898	-0.46696	-0.70809	-0.0962056	0.788124	-1.14713	0.540583	0.579731	-0.184631	-0.342669	-1.08436	-0.751475	-0.415048	-0.246923	0.916157	-0.290219	0.623761	0.181985	0.434409	-0.536779	-0.528659	0.242588	0.122023	-0.162486	-0.195113	-0.649316	1.36942	1.62091	0.37775
ENSG00000075945	KIFAP3	protein_coding	kinesin associated protein 3	0.0207541	0.733425	-0.173702	0.303386	0.0189486	0.183548	0.953661	-0.823796	0.34537	-0.121619	-0.295038	-0.15079	0.601232	0.0937385	-0.198492	0.197482	0.501024	0.0275292	-0.0830557	-0.385116	0.0226381	0.0713116	0.286403	0.00166557	0.418208	0.194391	-0.0687852	0.500944	0.16644	0.0162232	-0.249032	-0.0890012	-0.23916	0.0052384	0.119501	-0.0227064	-0.39994	0.235033	-0.63325	-0.186854	-0.114537	0.167086	-0.53195	0.560575	0.0445383	-0.057179
ENSG00000164941	INTS8	protein_coding	integrator complex subunit 8	0.806752	0.336556	-0.543252	-0.110029	0.00723248	-0.335269	-0.182315	1.50444	-0.222505	-0.436765	0.403583	-0.434672	1.37389	-0.430713	0.772208	-0.570721	-0.428267	0.535127	-0.428781	-0.0155307	0.39896	0.787282	-0.315374	0.801222	-0.0186975	-0.0200178	0.364822	1.44863	0.124573	-0.357258	0.0984323	-1.93547	0.0305104	-0.566723	-0.621835	0.264085	0.567172	-0.522652	0.635259	-0.348162	-0.00256922	0.553484	0.571763	-0.195579	-0.232577	-0.739795
ENSG00000142945	KIF2C	protein_coding	kinesin family member 2C	1.27674	-1.38109	-0.764934	0.017426	-0.574446	0.389087	0.935981	-0.0174605	1.59003	-0.901236	0.0448002	-1.345	2.12806	0.352663	1.28232	0.445669	-1.01204	-0.146464	0.404262	-0.229593	0.153139	0.883643	-0.496539	-0.55549	0.418048	-0.541451	-0.29825	0.70611	0.799177	-0.854026	1.11808	-0.380449	-0.930372	1.91833	-0.121255	-0.716582	1.07822	-0.690995	0.410721	-0.267938	0.299109	0.834916	1.24077	-0.180581	-0.952076	-0.271568
ENSG00000163605	PPP4R2	protein_coding	protein phosphatase 4 regulatory subunit 2	0.0527023	-0.0358912	-0.200975	0.449086	0.0765399	0.0831491	0.0362333	-0.0775222	0.132106	-0.113305	0.0507374	-0.206252	0.139173	0.0142078	0.118517	0.0187536	0.323644	0.185478	0.0389972	0.429455	-0.0429699	0.181167	0.099429	0.570279	-0.0101706	0.320517	-0.0448674	0.957984	-0.241999	-0.273697	0.621379	-0.538444	-0.695593	0.115786	-1.21388	0.824505	0.0182206	-0.250053	-0.00166094	0.247944	0.0941036	-0.127616	0.793616	-0.387712	-0.149186	0.184132
ENSG00000186472	PCLO	protein_coding	piccolo presynaptic cytomatrix protein	-0.210232	0.351027	-0.274296	0.764587	1.03607	1.19093	0.957545	-0.191414	1.29991	0.106045	0.646343	-0.0539287	0.131108	-0.235014	-0.974245	-0.676188	1.51341	0.197355	0.872861	-0.837853	-0.507276	-0.241145	0.333292	1.85341	0.637575	0.541352	0.259825	0.926995	0.36632	-0.49549	-0.278995	-1.43711	0.242985	-1.83079	-0.547518	1.12306	-0.843711	0.193037	0.485592	0.93677	0.797523	0.771624	-4.28526	-0.504417	0.257513	-0.904718
ENSG00000213366	GSTM2	protein_coding	glutathione S-transferase mu 2	-0.315357	-0.659095	0.911873	-0.870427	0.520875	-1.14811	0.091236	0.270808	-0.125991	1.16889	-1.51735	1.86733	-0.031453	0.444261	-1.2744	-0.461403	0.382685	0.415673	1.45628	0.687112	-0.430374	-2.40075	-0.263864	-2.60029	0.680341	-1.30219	0.915405	-2.05719	0.0586834	1.94266	-0.662441	0.0880605	-0.917754	-1.06286	0.500588	-1.49907	-0.491705	2.06	-0.138579	-3.54291	1.54884	0.225705	-2.78829	2.0985	1.66322	0.152214
ENSG00000122477	LRRC39	protein_coding	leucine rich repeat containing 39	-0.335904	-0.292535	-0.0739215	-0.442753	-1.054	-0.622234	-0.00435515	1.245	0.268478	0.00624117	-1.45674	-0.238612	0.873059	-0.746053	-1.34119	-1.1215	-1.22215	0.908955	-0.549891	0.556226	-0.242646	0.717717	0.201462	0.679479	0.732341	-0.0626316	1.20308	-0.570813	-0.654514	-0.285098	0.140516	-0.955659	-0.118741	-0.870526	-0.284222	-0.119068	0.356621	-0.599943	1.06034	-0.401304	0.458787	0.69084	1.27965	4.13975	0.245811	-0.358306
ENSG00000184845	DRD1	protein_coding	dopamine receptor D1	-1.23243	0.0193941	1.98945	1.42603	2.18029	-1.78462	-1.53417	-0.588701	-1.51374	1.84894	-1.04845	0.938079	-0.33839	-0.471008	0.904781	0.409916	1.26601	0.275586	0.709805	-0.900284	-1.72139	-1.53619	-1.35472	-0.703352	-0.468372	0.286052	-0.116702	-1.21717	0.423371	-0.634765	-0.45637	0.209187	-1.92204	-2.46874	0.456718	-1.78156	-0.343723	2.05769	0.907941	-3.99417	0.164094	0.110696	-1.2376	1.97255	1.01053	0.801988
ENSG00000258947	TUBB3	protein_coding	tubulin beta 3 class III	1.70648	-2.44042	-0.105878	-0.622403	0.907593	1.94288	4.4037	-0.139261	1.23253	-0.602284	3.45961	-1.27309	1.78192	-0.577957	1.67545	1.33165	-2.0492	0.798018	0.395224	-1.58459	0.21401	0.493607	-2.26456	-0.00735986	1.53975	-0.84113	0.778541	-0.58984	-1.82968	-1.47117	-0.410548	-0.759762	0.0779601	-1.83152	-1.47032	2.1724	1.58667	-1.18825	1.52161	2.67667	2.08461	2.02384	-2.6143	-1.34895	0.355584	-0.283539
ENSG00000198826	ARHGAP11A	protein_coding	Rho GTPase activating protein 11A	0.133821	-0.299191	-0.401995	0.564217	0.139749	0.563452	-0.182599	0.0440092	0.815794	-0.356439	0.471839	-0.940949	1.06646	0.0254312	1.24955	0.619119	0.0316368	1.49072	0.771781	0.583645	-0.40949	0.183512	0.0199752	-0.157777	-0.533897	-0.208417	0.342979	1.5687	0.282475	-0.901527	0.792711	-1.71245	-1.03498	-0.22482	-1.46464	-0.271489	0.79376	-0.700243	0.805807	0.402427	0.448418	1.06416	1.50075	-0.0587794	-1.627	0.147254
ENSG00000132326	PER2	protein_coding	period circadian regulator 2	0.205162	-0.411821	0.348524	-0.928116	1.14769	0.0285909	0.544382	-0.526372	-0.368009	0.443455	-0.776346	0.787988	-1.21046	-0.51605	-0.597144	-0.558079	0.258618	-0.0461013	0.0201834	0.990198	-1.05387	-1.12055	-0.382004	0.217635	0.71288	-0.15988	-0.42164	0.277511	-0.215239	0.235849	0.0553284	-0.229748	0.464713	-0.329434	-0.496155	0.528902	-0.852536	0.236853	-0.404143	-0.742879	0.373692	-0.237363	-0.0431185	1.62184	1.80341	0.465624
ENSG00000171320	ESCO2	protein_coding	establishment of sister chromatid cohesion N-acetyltransferase 2	0.817557	0.167914	-0.355937	1.23158	-0.0666609	1.48513	0.815885	-1.16917	1.04975	-1.12584	0.533446	-1.78864	2.80441	-0.0735127	1.59596	0.461372	0.0716787	1.32204	0.0854635	0.9331	-1.49451	-0.124602	-0.399184	-1.03743	0.0455614	0.259931	0.658267	1.67484	0.191854	-1.30757	0.604031	-2.19777	-1.51812	0.863376	-1.37375	-0.370772	1.22472	-1.40982	0.428288	-0.352412	-0.217566	0.815614	2.1006	0.0494392	-1.71842	0.302483
ENSG00000267206	LCN6	protein_coding	lipocalin 6	0.605282	0.564334	1.20002	-0.50121	-0.160574	-0.406581	0.79717	1.18943	-0.652336	1.71581	-1.5866	1.35445	-2.45711	0.196512	-2.16377	0.32541	0.499727	-0.105187	-0.298802	0.747127	-2.29096	-1.60321	-1.24891	-0.29548	1.17979	-1.33785	0.864827	-2.91585	0.547085	0.923257	-0.233681	1.11003	-0.745697	0.650625	1.22111	-1.58309	-1.30155	2.26617	-1.0807	-1.93678	1.28683	1.19696	-4.96102	2.02651	2.66172	1.1528
ENSG00000196150	ZNF250	protein_coding	zinc finger protein 250	0.453797	0.071787	-0.388027	-0.304253	0.225742	0.303396	-0.151753	1.40429	0.214275	-0.143018	-0.202847	-0.210839	0.751162	-0.155305	0.158893	-0.136572	-0.213088	0.526729	-0.834321	-0.137179	0.313659	0.373311	-0.414022	0.651883	0.645556	0.0250035	0.581561	1.38476	-0.0343998	-0.374686	-0.88887	-0.443911	0.234026	-0.0286939	-0.578675	0.162334	0.531012	0.0799336	-0.203308	0.221033	0.349183	-0.264467	-0.801177	-0.259197	-0.455876	-0.360608
ENSG00000125821	DTD1	protein_coding	D-tyrosyl-tRNA deacylase 1	0.831759	-0.211537	-0.205428	-0.284636	-0.767145	-0.136855	1.00109	0.172562	0.972104	-0.353842	0.278995	-0.519038	0.242018	0.108259	0.266602	0.00557464	-0.552695	-0.153597	-0.309318	-0.343811	0.241565	0.950894	0.543081	0.632886	0.340852	0.204852	-0.380178	0.0554801	-0.114626	-0.0651752	-0.699194	0.952613	-0.0628511	1.00498	0.752859	-0.138065	0.0194633	-0.408699	-0.151912	0.473379	-0.516647	0.191537	0.146876	-0.65315	-0.428531	-0.601235
ENSG00000188811	NHLRC3	protein_coding	NHL repeat containing 3	-0.237498	-0.31174	0.0244522	-0.358287	0.181846	-0.128169	0.0108076	-0.224149	0.659191	0.354577	0.44514	0.390081	-0.662873	-0.395524	0.188992	-0.449906	0.432309	0.37471	-0.0140997	0.0395396	0.159774	-0.0718257	-0.441116	-0.639422	-0.174493	-0.452326	-0.681807	-0.275029	-0.635096	0.0339253	0.183921	-0.346391	0.134641	-1.29873	-0.128261	0.642819	-0.341715	0.245803	-0.486041	-0.133125	0.432819	0.583979	0.32131	0.114417	-0.25075	0.670666
ENSG00000115602	IL1RL1	protein_coding	interleukin 1 receptor like 1	0.198038	1.56435	1.57701	0.855863	1.60882	-2.45065	-1.52821	-0.670919	-2.9874	2.02208	-1.42403	0.931088	-0.287252	0.270572	-0.378642	0.378504	2.48782	-1.80039	0.890464	1.8681	-3.87694	-3.4525	-0.538537	-1.10709	1.00322	-0.984523	0.455101	0.409561	1.00073	-0.534131	-0.498895	0.115233	-0.792628	-1.6313	-1.28543	-1.20102	-1.05302	0.44674	0.531318	-0.736824	0.422205	1.34449	-2.03806	3.60308	3.96429	2.0325
ENSG00000164961	WASHC5	protein_coding	WASH complex subunit 5	-0.154797	0.407214	0.127688	0.328439	0.141383	0.350099	-0.231218	0.479605	-0.114763	-0.308045	0.0796133	-0.253285	1.34063	0.293584	0.629064	-0.239829	0.316608	-0.22051	-0.0128995	0.0479939	0.0686704	-0.270072	0.173055	0.10659	-0.365162	0.227715	-0.00757577	1.17724	0.260292	-0.40387	1.01991	-0.751508	-0.501191	-0.841814	-1.06811	0.315158	0.0347842	-0.368847	0.344927	-0.126182	-0.285169	0.0061065	0.746533	0.00173586	-0.603511	0.177735
ENSG00000168591	TMUB2	protein_coding	transmembrane and ubiquitin like domain containing 2	-0.137681	-0.169408	0.018494	-0.320366	-0.288188	0.306919	-0.0435656	0.339186	-0.302573	0.25841	-0.790614	0.0308551	0.0195198	0.16648	-0.364385	0.0119149	-0.499968	-0.830832	0.129202	-0.176325	0.42241	-1.18844	0.353599	-0.55246	-0.166912	0.149217	-0.126914	-0.426026	-0.647792	0.254318	0.286648	0.361834	0.40281	0.465692	0.667014	-0.634232	0.181919	0.3717	0.0982045	0.142857	0.100743	0.36756	-0.353758	0.152558	0.255338	-0.160446
ENSG00000110719	TCIRG1	protein_coding	T cell immune regulator 1, ATPase H+ transporting V0 subunit a3	-1.25794	-0.640247	0.869016	-1.37912	-0.344437	-1.10468	-0.564049	0.214734	0.665124	0.545318	-0.602714	0.825012	0.139946	0.536638	-0.760102	-0.589106	-0.900528	-0.881638	1.10643	-0.165564	-0.78616	-0.770361	1.12916	-1.36446	-0.480927	-0.704768	0.219717	-1.4386	0.016318	0.364352	0.479206	1.09199	-1.04123	0.114835	1.58907	-1.20139	1.12973	0.408462	0.743963	-1.32258	-0.290921	0.71379	1.13081	0.297834	0.659282	0.991768
ENSG00000167711	SERPINF2	protein_coding	serpin family F member 2	-0.719013	-0.424009	-0.792132	0.0586461	0.402251	-1.40371	-0.103581	1.53915	-0.812092	0.963293	-1.87758	1.75833	-0.589596	-0.462683	-0.348993	-0.174082	0.326768	-0.824431	0.0249041	0.662225	-0.237559	-0.758203	-1.55583	-2.0175	-0.679844	-0.593075	0.731816	-2.34859	0.0121243	1.25416	-0.877977	2.25371	-0.114285	-1.15842	1.25949	0.898276	-1.13609	1.37998	-0.742828	-1.19961	-0.245217	0.404272	0.393977	0.0610374	0.92198	1.03539
ENSG00000160789	LMNA	protein_coding	lamin A/C	0.941933	-0.229278	0.630726	-0.563013	-0.592919	-0.144798	-0.368304	-0.304121	0.178836	0.401817	0.238123	-0.0796249	0.658165	0.221161	-0.113036	0.631702	-0.15642	-0.354521	-0.0702064	-0.57164	-0.803195	-0.639978	-0.807114	-1.46982	1.16545	-0.245493	-0.664472	-1.00972	0.124026	0.180723	-0.436817	0.96251	-1.00003	0.42037	0.832985	-1.04714	-0.81159	0.525145	-0.255309	-1.08529	-0.119485	0.0120536	-0.56541	1.65959	2.39635	0.568373
ENSG00000151929	BAG3	protein_coding	BCL2 associated athanogene 3	0.816458	-0.514098	0.263399	-0.0132945	-0.325448	-0.205987	-1.09141	-0.448049	-0.898326	0.612254	0.124826	-0.00797828	0.010763	0.251771	0.116943	0.166768	0.232514	0.291056	-0.415598	-0.0770502	-0.190853	-1.02139	-0.365868	-0.00543262	0.788066	-0.0448555	-0.08153	-0.170619	-0.0275897	0.116102	0.799293	-0.745971	-0.90049	-0.197488	0.0217472	-0.167393	-0.248023	0.293244	-0.0862352	-0.795911	-0.58037	-0.344045	0.509677	1.20987	1.65509	0.518256
ENSG00000186591	UBE2H	protein_coding	ubiquitin conjugating enzyme E2 H	0.173486	-0.405892	-0.0682736	0.0180951	-0.165093	0.795021	-0.291318	-0.210816	0.551178	-0.249705	0.450588	-0.355142	-0.392557	0.00871806	0.248522	0.220168	-0.0263976	0.232879	0.058848	0.160228	-0.085125	0.00428341	-0.0644637	0.0867795	0.0911687	0.449328	0.275172	1.01746	0.0302593	-0.225652	0.238556	-0.483135	0.103201	-0.212963	-0.0777665	0.0980469	-0.182231	-0.0619667	0.732819	0.347136	0.0166731	-0.253253	0.554206	-0.233553	-0.056294	-0.0157081
ENSG00000280153	AC133065.3	TEC		-0.0959061	0.223887	0.816731	-0.814333	0.0711991	-0.876491	0.430752	-0.64041	-0.359489	0.321376	-0.485477	0.286225	0.381882	-0.284392	-0.595827	0.384616	-0.911114	-0.294098	0.827781	0.108016	-0.11797	-1.05136	-1.19351	-1.15402	-0.435678	1.07665	0.397764	-0.873975	0.347546	-0.0509208	0.537665	-0.16119	-0.44488	0.518916	0.505999	-0.748293	0.538274	0.403637	0.135081	-0.67189	0.222812	1.04066	-2.08884	0.461851	0.118113	0.107673
ENSG00000186871	ERCC6L	protein_coding	ERCC excision repair 6 like, spindle assembly checkpoint helicase	0.586092	-0.560405	0.125183	0.495901	-0.220528	0.605411	0.653137	0.0672464	0.749945	-0.918443	0.280261	-1.06044	1.80753	0.0181814	1.57448	0.689893	-0.3238	1.5469	0.687751	0.476934	-0.431509	-0.130911	-0.103623	-0.614622	0.442117	-0.0253101	0.405051	1.4927	0.0688986	-1.06781	1.48725	-1.91485	-0.70029	-0.0981034	-0.976388	-0.218183	0.994534	-0.916409	0.675096	-0.798022	-0.0506034	0.921503	1.78064	0.0916372	-2.28859	0.38974
ENSG00000136244	IL6	protein_coding	interleukin 6	1.49725	2.19518	4.23352	0.773452	0.491365	-1.60883	-3.60116	-2.3376	-4.02471	1.7041	-1.13597	-0.232013	-1.65533	-2.13132	1.07142	2.56319	1.04083	0.517649	1.20159	-0.211645	-4.35642	-3.34367	-3.24024	-2.33837	5.91715	0.955239	-0.406087	0.499531	0.0590334	-2.20515	-3.22745	0.630624	-4.02396	-5.83575	-0.0365267	-1.01133	-1.66054	0.879449	2.77246	0.463962	0.34151	-1.04496	-3.07536	5.23662	6.94757	1.5048
ENSG00000102802	MEDAG	protein_coding	mesenteric estrogen dependent adipogenesis	1.9693	-0.129271	0.46063	-1.32038	-1.17972	0.4766	-2.27143	0.328489	1.17559	0.3341	0.820608	0.552989	-1.55251	0.0450252	0.0290721	0.568068	-0.853109	-1.95644	-0.62102	0.253743	-2.06999	-2.16372	-1.26145	-0.831039	4.51242	-0.39839	-0.448446	1.34911	-0.827441	-0.444095	-1.17433	-0.276959	-2.48008	-1.80729	-0.183644	-0.374299	-1.01171	0.761873	0.920295	0.718146	-1.00565	-0.116722	-1.32727	3.55427	4.86468	1.58608
ENSG00000116254	CHD5	protein_coding	chromodomain helicase DNA binding protein 5	0.00243049	-0.366436	-0.431525	-0.356659	1.35249	0.123072	5.59932	0.200576	-0.806017	-0.842217	1.88912	0.0779865	-0.115319	-0.517872	-1.98377	0.40543	-0.330507	-0.62905	-0.820336	0.150696	0.4314	1.03847	-2.79327	-0.830129	1.7522	-0.660603	-1.45842	-1.69975	0.822518	0.117355	-0.20318	-1.86312	0.890401	0.227449	-0.582523	1.83926	0.325015	0.355893	-1.56973	3.07423	1.8379	-0.0216189	-2.51603	-0.165568	1.17787	-0.354506
ENSG00000221914	PPP2R2A	protein_coding	protein phosphatase 2 regulatory subunit Balpha	-0.612665	1.20611	-0.688945	0.548822	0.655164	2.17419	1.03156	-0.458547	-0.803192	-0.504539	-0.671199	-0.0840661	1.30848	-0.658028	0.421864	0.106544	0.192905	0.554538	-0.768232	0.108067	0.656841	0.164352	-0.921418	0.223739	0.193335	-0.327009	0.887155	1.12432	-0.381906	0.0156884	-0.978485	0.0654496	-0.0056788	0.421935	-0.88394	0.484029	-0.331144	-0.0850501	-0.810013	0.471377	0.583887	-0.78277	-0.698533	-0.211435	0.358053	-0.39139
ENSG00000101096	NFATC2	protein_coding	nuclear factor of activated T cells 2	1.20669	0.227509	0.38377	-0.215125	0.556595	0.223022	-0.734727	-0.502002	-0.271506	1.24191	-0.361192	0.117801	0.37202	-0.611035	0.302294	0.517876	0.599025	-0.14216	0.87965	-0.687256	-1.44637	-1.5536	-2.06967	-0.655138	1.53886	-0.87536	-0.228216	0.428972	-0.105675	-0.388568	0.223087	-0.533646	-0.575007	-1.86292	0.0978208	-0.658007	-0.419479	0.668991	-0.91005	-0.552118	-0.266266	0.569088	-1.33313	1.68974	2.86576	0.827128
ENSG00000050748	MAPK9	protein_coding	mitogen-activated protein kinase 9	-0.0952395	-0.0924099	-0.207751	0.117575	-0.153554	0.430167	0.113789	0.159599	-0.0189433	-0.416301	0.032878	-0.454985	0.631294	-0.119843	0.0301929	-0.0726431	0.331937	0.590134	-0.0143375	0.535265	0.0081768	0.276467	0.169602	0.372981	0.219554	0.165239	-0.258104	0.419283	0.0861369	-0.348309	0.16941	-0.627411	-0.219545	0.0155197	-0.597819	0.00876565	0.392879	-0.333322	0.206177	0.474689	-0.097952	-0.0635323	0.475697	-0.229896	0.0632708	-0.179742
ENSG00000205189	ZBTB10	protein_coding	zinc finger and BTB domain containing 10	0.78357	0.235147	-0.347618	0.373317	0.557979	0.437386	-0.127263	1.41487	-0.681098	-0.552496	-0.595902	-0.711594	0.66867	-0.118126	0.262396	-0.481759	0.682663	0.650967	-0.719755	-0.230163	0.0264683	0.17249	0.639866	-0.0152738	0.132258	-0.36921	1.172	1.63955	-0.712961	-0.619987	-0.342304	-0.649808	0.294852	0.35937	-1.10087	0.753805	-0.143602	-0.250027	0.619261	-0.304411	0.226727	-0.178814	0.676882	0.256433	-0.250019	-0.245245
ENSG00000259291	ZNF710-AS1	antisense	ZNF710 antisense RNA 1	0.621744	-0.448602	0.0630856	-0.534473	0.401735	-0.206705	0.21775	-0.136688	-0.171484	-0.119843	-0.11104	0.650965	-2.18163	0.147366	0.166058	-0.205065	-0.354139	0.559272	-0.902408	0.472504	-0.463347	0.486804	-0.647451	0.423623	-0.125895	-1.46834	-0.591944	0.130061	0.0108327	0.754856	-0.369315	0.105462	-0.0716332	-0.806653	0.613076	-1.33476	-0.220501	0.0199898	-0.238012	1.90183	-0.180766	-0.638339	-0.850612	0.517741	1.0543	0.0529222
ENSG00000123358	NR4A1	protein_coding	nuclear receptor subfamily 4 group A member 1	0.372018	1.33252	1.28293	-0.953445	0.920395	-0.882942	0.536582	-1.52363	-1.67374	-0.136602	-1.21049	1.25956	-2.76927	0.609799	-0.426461	0.888764	0.377428	0.516487	-0.330335	0.891376	-1.40948	-2.79766	-0.43436	0.321439	1.36636	0.716948	0.61673	-1.16524	-0.368511	0.0434348	-1.83113	1.56929	0.505249	-1.44706	-1.40406	1.27456	-1.74494	0.425667	1.82421	-1.00002	-0.653191	-0.92741	-0.239674	3.21162	2.26454	1.08345
ENSG00000160710	ADAR	protein_coding	adenosine deaminase, RNA specific	-0.29737	-0.0886463	-0.222064	0.157581	0.371767	0.598111	0.42669	-0.756015	-0.43407	-0.432083	0.931301	-0.0860107	1.50548	-0.00722635	0.590288	-0.201454	0.411896	-0.192445	0.878951	0.605033	0.0129146	-0.660963	0.0029386	-0.451953	-0.441635	0.372446	-0.0855353	0.918817	0.0161603	-0.43437	-0.426208	-0.0575764	0.315524	-0.479591	-0.696615	0.251795	-0.151289	-0.187583	0.123826	0.432709	-0.24659	-0.038291	0.149157	-0.112035	-0.27045	-0.013331
ENSG00000079257	LXN	protein_coding	latexin	-0.239055	-0.048504	1.19149	-0.58789	0.332564	1.04211	-0.947883	0.0094855	0.72521	0.969502	0.438593	0.207359	0.588653	-0.616236	-1.05694	-0.1155	-0.678193	-0.704812	0.546503	1.64025	-1.90074	-1.01587	-0.19913	-0.832058	-0.578113	0.266423	-0.234426	-1.10737	0.793909	-0.241461	-0.245545	-0.99261	-1.24352	-2.18616	0.608886	0.0145392	-1.48925	0.0752356	4.57028	-1.05127	-1.06277	0.421008	-2.78398	0.638411	0.410459	2.38144
ENSG00000254973	AC105219.4	lincRNA		0.0109118	1.20913	-0.280806	0.382943	-0.409051	-0.176806	-0.747653	2.15849	0.435659	-0.783032	-0.0447469	-1.23385	2.0937	-0.068798	1.23036	-0.975951	0.717169	0.950127	-1.08435	-0.706904	0.508825	1.54783	0.714962	-0.046939	0.250607	0.101127	0.513495	0.393662	-0.405715	-1.45012	-1.27414	0.513436	0.321393	1.90905	0.569673	-0.0321889	0.828449	-1.12903	1.10827	-0.76477	-1.0643	-0.626764	-0.502361	0.215385	-0.932901	-2.13795
ENSG00000104219	ZDHHC2	protein_coding	zinc finger DHHC-type containing 2	0.966248	0.0599843	0.27432	1.08992	0.118556	-0.00668987	1.21819	-0.776251	-0.718169	-0.0921546	-0.162696	0.235842	0.821167	0.0103215	0.274183	-0.66598	1.39552	0.130202	0.385397	0.11058	0.348978	0.287279	0.150298	-0.0706348	-0.191104	1.00059	0.265593	-0.0858327	-0.0148277	0.0422443	-0.562476	-0.856205	-0.49806	-0.377276	-0.816762	0.147676	-0.956839	0.2726	-0.485835	-0.342756	-0.372545	0.371685	0.214196	-0.453759	-0.0480066	-0.212587
ENSG00000205269	TMEM170B	protein_coding	transmembrane protein 170B	-0.0686793	0.234132	-0.35455	0.605823	0.751595	0.968329	0.54266	-0.236084	0.526216	-0.392887	-0.576763	-0.117833	0.356011	0.262509	0.0464025	-0.199979	0.759893	0.0976301	-0.691932	0.661776	-0.0995554	-0.00287786	-0.0873247	0.860613	0.292578	0.137628	0.642367	1.3086	-0.0565278	-0.767996	-0.526622	-1.3119	0.44103	0.293103	-1.30924	0.127256	-0.514221	-0.123441	0.168738	-0.837094	0.281032	0.113205	0.166535	0.242507	-0.190642	-0.629726
ENSG00000169607	CKAP2L	protein_coding	cytoskeleton associated protein 2 like	1.42878	-0.68265	-0.687038	0.723655	-0.00298977	1.16796	0.43073	0.242432	1.20545	-0.879354	0.626865	-1.95307	1.892	0.159397	1.83489	1.40116	-0.341438	1.33035	0.814134	0.73219	-1.00042	-0.348924	0.170182	-1.1255	0.949809	0.11077	0.750601	1.85662	0.599159	-1.44706	0.646607	-3.32468	-1.03719	0.0805675	-2.1265	-0.48151	1.25224	-0.901257	0.928427	0.431206	0.0329834	1.50512	2.39856	0.23572	-2.37759	0.134034
ENSG00000092295	TGM1	protein_coding	transglutaminase 1	-1.76618	-0.446508	0.860254	-0.76991	1.21318	-0.342843	-0.569062	0.327161	0.0494155	1.3434	-0.902644	2.60948	-0.0459213	-0.0815361	-0.691083	-1.96804	-0.338416	0.354529	1.0547	1.23824	-0.734934	0.133657	-0.148756	-1.48861	-0.289988	-0.23715	-0.657323	-2.17842	0.399438	0.800797	-0.207642	-0.329273	-1.44741	0.281914	1.54698	-1.38251	-0.0513703	-0.800704	-0.783197	-1.3731	0.74355	0.672196	-2.01212	0.520441	0.538351	1.06103
ENSG00000165030	NFIL3	protein_coding	nuclear factor, interleukin 3 regulated	0.5938	0.453124	0.0823804	-1.04674	-0.0604414	-1.09345	-0.0213037	-0.469236	-0.507795	0.291731	-0.536749	0.168262	-0.841985	0.342688	0.424686	-0.0365349	-0.171431	-0.358977	0.346794	0.0900395	-0.143409	-0.885117	1.89056	-2.07126	0.519	-0.0319663	-0.532624	-0.993255	-0.592964	0.307287	-1.2343	0.885216	-0.464246	2.10693	-0.386019	-0.475338	-0.994819	-0.00853149	0.98786	-1.33744	-0.768818	-0.466439	0.0223311	1.56362	2.15524	0.695575
ENSG00000272087	AC080013.4	lincRNA		0.107383	-0.664048	0.705254	0.550024	0.143203	0.679585	-0.439544	-0.977797	0.0996186	0.508176	-0.315523	0.187467	-0.370475	0.0559445	0.06109	0.0588797	0.572104	0.327481	0.091377	0.666866	-0.341853	-1.98211	-0.32031	0.0140087	0.0674387	-0.414182	-0.489165	0.550374	0.0821779	-0.18981	0.292759	-1.70957	-0.208089	-1.2971	0.223023	0.211701	-0.145845	-0.384627	0.102433	0.0457372	0.482725	0.353928	0.286581	0.739988	-1.34559	1.2058
ENSG00000152782	PANK1	protein_coding	pantothenate kinase 1	-0.90862	0.20142	-1.12291	0.565815	0.833881	-0.338323	0.134775	0.120743	1.75443	0.180317	0.302221	0.653187	1.79991	1.0441	-1.56493	-1.31184	0.811774	-0.807363	0.725067	1.17097	-0.821037	0.594071	-0.047238	-0.1203	0.517462	0.519785	0.421542	1.56738	-0.692456	-0.13842	-0.359352	-0.682648	-0.560192	0.0898844	0.597143	-0.140444	-1.41352	0.469701	1.82667	0.0643464	1.33018	0.155235	1.41556	-0.218738	-0.953586	-0.87098
ENSG00000183814	LIN9	protein_coding	lin-9 DREAM MuvB core complex component	0.0605865	0.656942	-0.582763	0.17818	0.548546	-0.552148	0.619744	-0.33546	0.805546	-1.08504	-0.0915563	-0.0455475	0.647129	-0.872531	1.05365	0.0813817	0.0953472	1.2785	0.321228	0.0274843	0.0545788	0.0308525	0.0353759	0.725199	0.349356	0.637521	0.164523	1.23225	0.76946	-0.534493	-0.223713	-1.14253	0.0547558	-0.364468	-1.13046	0.332373	0.244662	-0.713761	-0.365439	0.460243	0.455837	0.325093	0.854317	-0.173728	-0.32175	-0.027723
ENSG00000237649	KIFC1	protein_coding	kinesin family member C1	1.66249	-0.657015	-0.0458538	-0.265094	-0.432949	0.159106	0.199052	0.146355	1.71818	-0.597256	0.0649275	-2.0549	1.55319	0.34427	1.16737	0.713503	-1.13255	1.23111	0.452068	0.135041	-0.258214	0.775381	-0.451161	-0.579973	0.742757	-0.272203	0.245922	0.744064	0.47751	-1.53696	0.751538	-1.51852	-0.586862	1.43588	-0.282915	-0.619949	1.26132	-1.04801	0.372878	0.276289	0.545149	0.966755	1.61063	-0.111825	-1.349	-0.49493
ENSG00000175216	CKAP5	protein_coding	cytoskeleton associated protein 5	-0.106454	0.220095	-0.115853	0.356372	0.627849	0.641811	0.288382	-0.0674726	-0.143834	-0.380166	0.202237	-0.209129	0.60331	0.298446	0.816014	0.092877	0.608239	0.319284	-0.0298258	0.079086	-0.711247	-0.354184	0.0366201	0.351161	0.520836	-0.34833	-0.12261	0.964048	-0.0224357	-0.632702	0.340275	-1.16	0.329877	-0.446444	-0.913515	0.120608	0.386932	-0.325733	-0.755508	0.593148	0.288852	0.311808	-0.189179	-0.206945	-0.331202	0.0994137
ENSG00000131747	TOP2A	protein_coding	DNA topoisomerase II alpha	0.368449	-0.181737	-0.891304	0.687121	0.439711	1.24215	0.819919	0.383862	1.06155	-1.27892	-0.197348	-1.95589	2.29301	0.304589	1.64978	0.944754	-0.29289	0.737215	0.536974	-0.358495	-0.41856	0.241444	-0.492351	0.110091	0.612814	0.163306	0.330146	2.26108	0.932292	-1.69015	0.889046	-3.35979	-0.311775	0.702385	-2.00761	-0.0445516	1.15829	-1.45374	1.14422	0.501884	0.836939	1.21194	2.03742	0.078581	-2.19522	-0.50481
ENSG00000196937	FAM3C	protein_coding	family with sequence similarity 3 member C	-0.423884	0.336887	-0.153475	0.652755	-0.203491	0.281937	0.248199	-0.0372898	1.01377	-0.0975149	0.309832	-0.184665	0.272742	0.639145	-0.426336	-0.0189504	0.446382	-0.111205	0.178628	0.286963	-0.321934	0.330976	0.188074	0.0267657	0.0551299	0.110283	-0.217169	0.747942	-0.0344145	-0.239021	-0.50987	-0.2772	0.0912546	-0.512535	-0.39351	0.0773925	-0.487851	-0.305044	0.387287	-0.19826	0.0210317	-0.0267724	-0.124116	-0.153535	-0.25762	0.14912
ENSG00000168398	BDKRB2	protein_coding	bradykinin receptor B2	1.23248	1.10515	2.08992	0.311374	0.616712	-0.360713	-1.23404	-0.822908	0.238033	1.52255	0.0332039	-0.388459	-0.360568	0.320908	0.377222	-0.0744105	1.13334	-0.327254	-0.641458	0.0730825	-3.5614	-2.11412	-2.47955	-1.85116	1.47202	-0.754653	-0.4405	0.554552	-0.535045	-0.523205	-0.693578	0.00375437	-1.66229	-1.51628	0.682701	-2.12946	-1.35635	1.74508	1.02529	0.0234014	-0.565616	-0.132845	-2.42326	2.48612	2.75292	1.05325
ENSG00000145949	MYLK4	protein_coding	myosin light chain kinase family member 4	-1.47584	-0.147233	0.401475	0.056618	0.319455	0.223022	0.81337	0.345842	-0.621651	0.204397	0.381491	0.132077	-0.498399	-0.0882858	-0.82543	0.126736	0.598428	-0.226787	1.13706	-0.0842739	-0.0976101	-0.48509	0.316368	0.898077	-0.519296	-1.64276	-0.792944	0.107899	-0.0466691	-0.270498	-0.864578	-0.406634	1.54259	-1.76133	-0.834676	0.100079	-1.07106	0.806545	0.392824	-0.996415	0.654177	-0.00474844	-0.34501	1.1894	0.59025	-0.025332
ENSG00000188897	AC099489.1	protein_coding		0.000667055	-0.42141	0.823429	-2.89044	-0.302739	-0.748537	-0.907341	2.41923	1.08062	0.513943	-0.402885	0.316632	-0.521909	-0.54775	-0.253211	-1.23741	-0.210322	0.977649	0.716068	-1.18606	0.0108767	0.0844303	0.0243974	0.434991	0.0725259	-0.656103	-0.27802	-0.880037	-1.49554	1.02909	-1.59732	0.526559	0.0862936	0.240749	0.284136	-1.17676	0.656304	1.50872	0.0810202	0.114442	-0.0560415	0.0524627	0.24547	-0.407512	-0.0908565	-0.593851
ENSG00000175643	RMI2	protein_coding	RecQ mediated genome instability 2	1.7237	0.0349055	-0.72358	0.123582	-0.612949	-1.40433	0.760612	-0.0972328	1.55473	-0.204016	1.1654	-1.60586	0.794075	-0.135266	0.868001	0.181013	-0.547855	1.56268	0.283242	-0.731315	0.295451	1.14424	-0.83329	-0.113552	0.508746	0.651539	-1.13652	0.86601	-0.270929	-0.322633	1.52055	-0.088241	-0.617282	1.02353	-0.534313	-0.659542	0.209414	-0.45446	-0.322134	0.43662	-0.0580412	0.931921	0.617728	-0.760303	-1.37748	-0.0707479
ENSG00000115107	STEAP3	protein_coding	STEAP3 metalloreductase	-0.225589	-1.11338	0.900242	0.444244	0.512931	-0.0626602	0.110728	0.191852	-0.0289552	0.62782	1.00329	1.07347	-0.385612	-0.489124	-0.192641	0.829772	0.471774	-0.761292	0.231726	-0.0593143	-1.57217	-0.854016	-1.69842	-1.57104	-0.419948	0.0621653	-0.719005	-0.261236	0.369905	0.0493021	0.515311	-0.35156	-0.871181	-1.72914	0.776124	-1.04643	0.020326	-0.17622	0.0377126	-1.09613	-0.222296	0.541309	0.317442	0.916447	0.245501	1.36921
ENSG00000204930	FAM221B	protein_coding	family with sequence similarity 221 member B	-0.622677	-0.799589	-0.545729	0.0806691	-0.873798	-0.339083	-0.662874	-1.91663	-2.12474	0.303039	1.03507	1.19056	-1.36392	0.998891	0.746379	-1.67503	-0.743008	1.27883	0.885801	-0.974577	-0.214561	-0.0540189	0.241474	-0.0351887	-0.401192	-0.251396	-0.416719	-4.0566	-0.915309	2.10227	2.22776	1.23406	-1.48615	1.99997	0.937946	-0.505888	0.00777982	-0.614826	0.579546	-0.136105	0.377884	-1.43088	-0.712758	0.189782	0.60582	0.0668619
ENSG00000269936				1.6891	0.0699314	1.01629	-0.45794	0.546599	-0.567484	-0.314067	0.192312	0.303079	0.701137	-0.290906	0.8921	-1.28388	0.50415	-1.31778	1.10736	0.869014	1.13052	0.0835078	-0.349405	-2.66922	-2.02829	-1.75064	-0.696591	0.982974	-0.929406	0.391283	-1.74045	1.48937	0.59668	-0.78013	0.295714	-1.97321	-1.22619	0.38418	-3.1416	-0.106141	0.714175	-0.231176	-3.0479	1.51448	1.03168	-2.76568	2.0003	1.65556	0.646742
ENSG00000187193	MT1X	protein_coding	metallothionein 1X	1.78312	-2.38375	-0.250281	-0.45595	0.180953	-1.05778	0.902042	0.494894	-0.38453	1.32741	-1.5339	1.77951	-0.965355	-0.092096	-1.66161	-1.1719	1.01565	-1.81298	0.301466	-0.0724568	-0.786654	-0.867556	0.498569	-1.93029	0.564715	-1.41918	-0.962082	-1.12138	-1.58644	1.93921	1.15884	1.62507	-2.22428	1.36915	2.95084	-1.46699	-1.68427	1.57285	-1.21448	-2.69584	-0.984006	0.839105	-0.527859	1.24274	2.1633	1.20388
ENSG00000162931	TRIM17	protein_coding	tripartite motif containing 17	-3.38124	-0.7933	1.32249	-1.44929	0.609095	-0.329132	-0.0735887	0.386083	0.312185	1.01837	-0.18384	1.2523	0.646719	-0.345767	0.798152	-2.24613	-1.77874	-0.191634	0.796191	1.55545	0.535507	-0.516164	-0.228433	-2.33791	-1.00491	1.01523	-1.47349	-2.90551	0.531618	0.649328	-0.213441	0.059225	-0.765889	-1.12351	1.9981	-0.700078	0.381636	0.417883	0.138354	0.440844	0.79237	1.52006	-1.72856	0.543825	-0.066162	1.737
ENSG00000204149	AGAP6	protein_coding	ArfGAP with GTPase domain, ankyrin repeat and PH domain 6	-0.489029	-0.123811	0.0630235	-1.30928	-0.68536	-0.592463	-0.0500977	0.847169	0.289007	0.0747449	0.421997	-0.145078	-0.603477	-0.124979	-0.872735	-1.2039	-1.13862	0.523315	0.208171	0.0315137	0.704588	0.866953	-0.446297	0.142833	0.0715347	-0.256134	0.159395	-0.568778	-0.603672	-0.616932	0.0905812	0.112101	0.373976	-0.17311	-0.842935	0.766115	0.8737	-0.130385	0.485218	0.563269	0.683284	-0.105888	0.496478	0.300148	0.190488	-0.261552
ENSG00000164924	YWHAZ	protein_coding	tyrosine 3-monooxygenase/tryptophan 5-monooxygenase activation protein zeta	0.333155	0.0951822	-0.343728	0.0209253	-0.483151	0.23647	0.188109	1.54442	-0.286722	-0.599926	0.734042	-0.633479	1.4307	-0.322874	0.956106	0.040995	-0.344744	0.126607	-0.48977	-0.387435	0.358251	0.417641	-0.598291	0.467765	0.392243	0.222	-0.0393995	1.23954	-0.297603	-0.328925	0.700351	-1.12011	-0.260343	-0.104928	-0.669343	-0.115206	0.205899	-0.116295	-0.252059	0.176912	-0.255581	0.813421	-0.158146	-0.0986537	-0.0761868	0.129005
ENSG00000173674	EIF1AX	protein_coding	eukaryotic translation initiation factor 1A, X-linked	-0.304955	-0.2732	-0.110623	0.570063	0.793122	0.278268	0.0809527	-0.304499	-0.227913	-0.0660035	-0.147137	-0.139473	0.321388	-0.0639853	-0.193836	-0.0553648	0.00435549	0.117271	-0.0840986	0.394696	-0.237371	0.188301	0.143489	0.272575	0.215983	0.109613	0.29256	0.555748	0.462781	-0.0190215	0.215295	-0.00874874	0.0784996	0.290646	-0.84037	0.206706	-0.260223	-0.0217265	-0.214957	0.293343	-0.00790579	-0.568777	0.196744	-0.16085	0.0249492	-0.048787
ENSG00000163347	CLDN1	protein_coding	claudin 1	-0.248723	-1.8125	1.16485	-0.2341	0.496203	-1.33809	-0.265658	-1.06435	-0.609957	1.20828	1.68514	0.151809	0.414351	-0.295534	0.981877	-0.738994	-1.33921	-0.0209915	-0.111746	-0.696037	-1.94378	-0.00506687	-1.25479	0.365978	0.495452	1.17495	-4.02853	-0.00249065	0.958593	0.157459	-0.0925249	-0.459005	-1.0676	-2.25097	0.966237	0.315453	0.501977	-1.2531	-0.128697	-0.707806	0.279798	0.972636	1.82525	0.744782	1.44207	1.62889
ENSG00000083307	GRHL2	protein_coding	grainyhead like transcription factor 2	-0.012872	0.40056	0.34297	-0.173896	0.161423	0.152529	-0.780588	0.677208	-1.0496	-0.626836	-0.0828768	0.108815	0.991781	0.195254	0.79499	-0.957711	0.644905	0.42958	-0.132336	0.158119	0.249711	-0.346846	0.994287	-0.00886317	0.348372	0.329133	0.743639	0.947008	-0.100441	-0.018656	0.676798	-0.889456	0.271688	-0.539383	-1.17465	-0.388591	0.290114	-0.209334	0.167054	-0.581569	-0.0683994	0.51331	0.293094	-0.000435195	-0.577345	0.249126
ENSG00000076382	SPAG5	protein_coding	sperm associated antigen 5	0.288907	-0.416386	-0.6304	-0.186	-0.434939	-0.047392	0.95668	0.173308	1.15958	-0.395702	0.517224	-1.28175	1.60004	0.164686	0.997022	0.653497	-1.08158	1.04211	0.688529	0.116492	-0.0505932	0.811132	-0.489811	-0.375944	0.0849928	-0.258621	-0.159625	0.820084	0.378667	-0.903213	0.835783	-0.841611	-0.831626	0.971246	-0.765175	-0.172921	1.09078	-1.46715	0.566288	0.393654	0.424928	1.0227	1.43035	0.258303	-0.93485	-0.86998
ENSG00000239665	AL157392.3	processed_transcript		-0.260814	-0.529218	0.687675	-0.267297	0.363522	-0.274094	-0.756832	0.241335	0.437057	0.515525	-0.157271	0.212763	-0.669628	-0.0680215	-0.857294	-0.49857	-0.119948	-0.187419	-0.0887434	0.0929749	0.511417	-0.358061	-0.145143	-0.278665	-0.0573725	0.174904	0.743476	-0.360405	-0.376702	0.0196346	-0.60468	-1.05268	-0.177411	0.610175	-0.797413	-0.299424	0.368963	0.387558	0.976718	0.159825	0.514054	0.258627	-0.834004	0.365424	0.228451	0.130128
ENSG00000170540	ARL6IP1	protein_coding	ADP ribosylation factor like GTPase 6 interacting protein 1	0.678815	0.11656	-0.40154	0.588177	-0.0150053	0.114419	0.622535	0.623684	-0.539093	-0.583461	0.0193115	-0.631891	0.915229	0.268451	0.423298	-0.615765	0.279781	0.82043	-0.0249341	-0.210168	0.197595	-0.0902646	0.0569651	0.455567	0.72784	0.301429	-0.435106	1.01409	-0.0593996	-0.436583	0.400205	-0.407039	0.363544	0.034465	-1.00959	-0.160767	0.306785	-0.395819	-0.644163	0.381082	-0.250459	0.0688233	-0.352936	-0.37801	-0.737758	-0.474872
ENSG00000179431	FJX1	protein_coding	four jointed box 1	0.473961	0.643061	0.0199171	-0.382551	-0.430898	-0.943418	0.154663	0.107727	0.536117	1.41819	-0.649173	-0.00229325	-0.454616	-0.344254	-0.0913414	0.224737	-0.836423	-0.916601	-0.858273	-0.218804	-1.83981	-0.246768	-1.95939	0.437161	0.360821	-1.00708	-1.05991	0.582151	0.313253	-0.130456	0.785462	-0.828174	0.225633	-0.943014	0.465744	-0.950925	-0.532163	1.42327	-0.2271	1.44008	0.775088	0.116115	0.870125	0.428848	1.71047	-0.190363
ENSG00000062282	DGAT2	protein_coding	diacylglycerol O-acyltransferase 2	-0.625945	0.469468	-1.4828	0.0676171	0.00882221	0.587982	0.93396	2.60394	-0.110617	-0.0555869	0.281184	-0.0207352	3.45887	-0.25488	1.04058	-1.62372	-1.24682	-1.89153	-0.629426	-1.04924	-1.09486	0.0877303	-1.81273	-0.590526	0.225508	0.713931	1.6958	1.50717	0.58497	0.115402	0.565957	0.717086	0.702977	-1.7149	0.756476	-0.698732	1.01753	0.169944	0.250649	-0.275254	1.04909	0.104162	-1.31249	-0.193006	-0.756873	0.19433
ENSG00000092470	WDR76	protein_coding	WD repeat domain 76	0.267153	-0.745673	-0.00728924	-0.263961	-0.0597333	0.519559	1.1251	-0.216109	1.11525	-0.411472	-0.598483	0.0624622	0.597661	0.470264	1.54783	0.466662	-0.0277114	0.841684	0.791538	0.136534	-0.479447	-0.326317	0.891693	-0.531643	-0.631586	0.0124733	-0.2738	0.590589	-0.208044	-0.220104	0.856791	-0.735603	-0.536159	-1.02337	-0.443136	-0.599951	0.782703	-0.0177562	0.0187638	-0.356036	0.0870465	0.532856	1.80217	-0.453932	-0.438014	0.227558
ENSG00000162783	IER5	protein_coding	immediate early response 5	0.185655	-0.169338	1.19497	-0.573978	-0.201006	-0.67983	-0.764856	0.0882563	0.209127	0.593835	-0.590485	0.185685	1.64664	-0.365839	-0.00859057	0.874083	-0.143034	0.234246	0.721314	0.0451369	-1.84926	-1.23099	-1.40228	-1.38298	0.875762	-0.0699615	-0.282673	-1.24805	0.195465	-0.201329	-0.264236	-0.125943	-1.61748	-0.563258	1.18555	-1.07463	-0.906923	1.10117	0.503468	-1.9331	0.126157	0.682157	-0.780656	1.85869	1.9641	0.464413
ENSG00000151090	THRB	protein_coding	thyroid hormone receptor beta	0.347159	0.251249	-0.455268	0.414087	1.12504	2.22141	-0.918328	-0.491865	-1.10492	-0.186432	0.542524	-0.360324	-0.354106	1.57244	0.018638	-0.369734	1.00876	0.252015	0.541106	1.15146	-0.111893	-0.427322	2.25283	-0.236088	0.678216	0.381559	-0.0284655	0.454976	0.84105	-0.297575	-1.26193	-0.545259	-0.225223	-1.69057	0.245834	0.149003	-0.595217	-0.209608	-0.0738815	-1.63986	-0.315955	0.110578	-1.07296	-0.132205	-0.668449	0.26536
ENSG00000112984	KIF20A	protein_coding	kinesin family member 20A	1.32475	-0.672413	-0.83211	0.510303	-0.163321	0.693029	-0.221718	0.413738	2.23722	-1.04276	0.794565	-2.23211	2.46804	0.795014	1.96921	1.3055	-1.00543	1.28061	0.656402	-0.811606	-0.626005	-0.593779	-0.436337	-0.0672823	1.0483	-0.197738	0.22076	1.39092	0.953595	-1.02811	1.64153	-3.05128	-0.8423	-0.98436	-1.29501	-0.859152	1.64234	-1.49197	1.44212	0.229163	0.563389	1.3265	1.88892	-0.180182	-2.00522	0.0197175
ENSG00000104738	MCM4	protein_coding	minichromosome maintenance complex component 4	-0.0311739	-0.367997	0.207148	0.000811536	0.221698	-0.609288	0.366986	0.655004	1.05556	-1.01517	0.0853861	-0.458625	2.02906	-0.478967	1.73155	0.273447	-0.174516	-0.0590539	0.502224	-0.273362	-0.253364	-0.291196	-0.030675	-0.240028	-0.021805	-0.0541967	-0.134396	1.51949	-0.0231345	-0.427622	1.35781	-1.13344	-0.332544	-0.0116947	-1.12554	-0.137251	0.797122	-0.504294	0.572186	-0.652036	0.421162	0.188525	1.51701	-0.187963	-0.694785	0.0262016
ENSG00000121769	FABP3	protein_coding	fatty acid binding protein 3	0.697188	-1.00095	0.304797	-0.378234	0.419717	-0.638416	-0.607176	1.01305	-0.887451	0.643156	-0.226022	0.929179	-1.20274	0.727437	-0.729621	1.00791	0.09012	0.0358491	-0.0108792	0.149233	-2.57784	-0.973925	-1.45972	-0.643855	1.84932	-0.142573	-0.750061	-1.02444	1.33145	0.980384	-0.710611	0.227362	-1.80857	-0.757492	1.19005	-1.97538	-1.32486	0.242743	0.195454	-2.30096	0.576168	0.922251	-1.20349	3.03113	2.65744	0.238187
ENSG00000198355	PIM3	protein_coding	Pim-3 proto-oncogene, serine/threonine kinase	-0.0615785	0.212278	0.126217	-1.05708	-0.151999	-0.198729	0.781253	-0.43962	0.0944535	-0.0548469	0.320211	0.327208	-0.676306	0.360697	-0.156073	-0.552671	-0.766013	-1.49673	0.0177956	0.630885	-0.140534	0.34013	-1.13507	-0.221834	-0.509988	0.684849	-0.61326	-1.8314	0.115389	0.503585	0.425277	1.10572	0.386823	1.19462	0.155425	0.329287	-0.714565	-0.925329	0.252058	-0.369559	-0.862337	-0.0697146	-0.342368	0.790769	0.278276	0.939865
ENSG00000160767	FAM189B	protein_coding	family with sequence similarity 189 member B	0.185435	-0.378713	-0.172564	-0.278938	-0.0640216	0.949874	1.02228	0.172304	0.451983	-0.388277	0.261794	-0.435527	0.759446	0.418778	-0.477177	-0.0278662	-0.538418	-0.687061	-0.447114	0.422115	0.101025	0.0228048	0.0702791	0.350648	0.00538271	0.210908	0.1425	0.353565	0.661467	-0.238545	-0.341831	-0.0811757	0.409279	0.478458	0.445139	-0.424804	-0.0404318	-0.867485	-0.238012	0.625608	-0.10809	-0.0426036	0.236085	-0.0562532	-0.50007	-0.356046
ENSG00000068976	PYGM	protein_coding	glycogen phosphorylase, muscle associated	0.848278	-0.413968	0.559362	-0.4823	1.14435	-0.542697	-0.2609	0.302087	-0.780025	0.736168	-0.658837	2.03218	-2.25836	1.2031	-1.18091	1.11548	1.13599	-0.213354	0.552034	-0.129816	-2.36416	-2.15624	-1.48184	-0.635402	1.49046	-0.93533	0.504871	-1.10378	1.30092	1.37355	-1.11295	-0.260317	-1.39583	-1.50898	0.879975	-2.50589	-1.401	0.978046	0.0621643	-2.57657	1.0994	0.279378	-2.59495	4.1402	2.57457	0.235016
ENSG00000163536	SERPINI1	protein_coding	serpin family I member 1	-0.481512	2.76852	-1.26574	-0.986773	0.467256	0.991949	0.29899	-0.902853	5.69243	-0.645662	-0.0300476	-0.381794	0.368903	-0.372258	0.728052	-0.904433	-1.00086	1.35425	-1.55698	-0.285992	1.63698	0.344873	0.699497	0.234284	-0.0189245	0.308077	-0.883757	-0.875297	-1.06908	-0.723129	-0.624115	1.08872	0.541858	-1.94322	-1.26621	-1.18207	0.970017	-1.57852	2.23338	-1.58699	2.19335	-0.990872	1.1635	-0.68422	-1.27814	-0.497627
ENSG00000143797	MBOAT2	protein_coding	membrane bound O-acyltransferase domain containing 2	-0.47239	0.632619	0.0361022	0.811597	-0.0733061	0.892484	-0.314044	0.995305	-0.236596	-0.380553	-0.151101	-0.62731	0.1764	0.551531	0.299589	-0.748032	1.13862	0.745967	0.227304	0.813487	0.059161	0.740109	0.616396	0.0540174	-0.158248	-0.564813	0.77272	1.03878	-0.758908	-0.577684	-0.940796	-0.96506	0.83614	0.0424431	-0.499139	0.458913	0.438456	-0.345633	0.306784	0.0481986	0.350657	-0.667844	-1.53381	-0.71752	-0.445319	-0.258226
ENSG00000102871	TRADD	protein_coding	TNFRSF1A associated via death domain	0.075886	-0.286436	0.396792	-0.329641	-0.878816	0.0630277	-0.724579	-0.699013	-0.530581	0.605835	0.923374	0.575242	-0.379733	-0.213091	-0.676655	0.157061	-0.387516	-0.310401	0.482248	0.109681	-0.635528	0.341416	0.223869	-0.923712	-1.16954	-0.833444	-0.357122	-1.48269	-0.00296388	0.935756	0.460094	0.46465	-0.36706	1.03883	1.61757	0.475805	-0.419917	0.11277	-0.189256	0.724519	-0.517382	-0.232006	-1.66562	-0.394537	0.536817	0.452168
ENSG00000148346	LCN2	protein_coding	lipocalin 2	-1.55163	-2.90281	1.0343	0.40846	3.44883	-0.564578	2.03635	0.11313	-1.60172	2.15089	-1.64793	1.73916	-0.683521	-1.35899	0.751402	-5.34865	1.24179	1.11509	3.0605	-0.462834	-1.0929	-1.97085	0.636216	-3.32943	0.278186	-0.497755	-1.17525	-1.34108	-0.816309	1.55281	1.08816	-0.629384	-3.25699	-2.35563	3.61676	-2.27655	-1.65974	-2.67206	1.28196	-5.26705	-0.765851	0.989274	-0.589591	1.54162	-1.43235	0.915688
ENSG00000188910	GJB3	protein_coding	gap junction protein beta 3	-6.20533	-1.53361	1.13024	-0.277754	1.89746	-0.770097	0.399987	-0.141076	0.267382	1.70541	-1.39435	1.51886	0.626444	0.356244	0.317723	-1.8824	0.238944	0.253723	-0.0157457	-0.035384	-1.07705	-1.21259	-1.10559	-1.31233	0.583348	0.467482	-3.12986	-2.01949	0.136614	1.79489	-0.170301	1.3475	-1.02937	0.585985	3.18041	-1.29644	-0.244566	0.347403	-1.18855	-3.0598	1.02139	1.15914	-2.79576	1.30546	0.137564	1.60178
ENSG00000138135	CH25H	protein_coding	cholesterol 25-hydroxylase	2.50076	0.843223	0.296979	1.08389	-0.103347	-1.62397	-0.264072	-2.14495	1.24921	1.37907	-1.02561	-0.38558	0.300353	-1.64685	0.985758	2.66581	-0.0551519	0.707226	-0.212033	-1.15325	-4.27075	-2.34809	-2.68091	-1.71983	2.54073	-0.423914	-0.614392	0.74451	-0.105623	-1.40033	-0.353448	0.632224	-2.66191	-1.98965	0.492711	-1.51946	-0.588972	1.1156	0.615807	-1.31083	-0.0394445	0.236878	-2.46976	3.27713	4.08007	-0.192945
ENSG00000179915	NRXN1	protein_coding	neurexin 1	-0.0999151	5.836	1.74268	-2.35336	1.03722	0.225998	4.17361	2.10586	-0.290739	0.394251	-1.92343	2.2648	-1.02413	1.07883	-2.27676	-0.940126	0.242099	-1.40994	0.177078	-0.960791	-2.78892	-1.03811	-1.89261	2.11998	2.9708	-2.70914	-0.639957	-0.901381	1.40364	-0.0648489	-2.53781	-1.19134	-0.777551	-2.14204	-1.21539	-2.84863	-1.09183	-2.26796	0.733865	-0.845528	1.86706	0.965832	2.54199	0.297711	2.61666	1.76726
ENSG00000177426	TGIF1	protein_coding	TGFB induced factor homeobox 1	0.877507	0.111281	-0.088515	-0.392117	-0.180078	-1.61024	-0.636199	-0.480912	0.511449	0.287998	-0.0646828	-0.291457	-0.108827	0.157809	-0.140715	-0.550255	-0.460607	0.395944	-0.203686	-0.698046	-0.292068	-0.299037	0.053822	0.242346	0.225132	0.675282	0.00642908	0.168489	0.330724	-0.0665454	0.236447	-0.26982	0.154406	0.122792	-0.103708	-0.163612	0.134404	-0.444665	0.712824	-0.994564	-0.250189	0.312422	-0.171895	0.736637	0.870524	0.48992
ENSG00000106484	MEST	protein_coding	mesoderm specific transcript	0.866302	-0.739514	-0.5186	-0.712573	0.238317	-0.925435	-0.318022	1.36291	1.57228	-0.943466	0.217143	0.0773979	0.776845	-0.690317	0.654437	-0.248975	-1.01904	-1.0211	-0.81461	-0.692435	0.096702	1.25654	-0.0433394	0.91384	0.0917466	1.27766	0.314108	2.14385	0.389656	-0.301416	0.0859856	0.272535	0.143005	-0.500122	-0.523229	0.295371	0.303146	0.672017	0.828089	-0.724307	0.33511	-0.0442964	0.296857	0.431745	-0.59627	-0.235545
ENSG00000076554	TPD52	protein_coding	tumor protein D52	0.652437	-0.142817	-0.121075	0.383038	-0.695336	0.126496	-0.549472	1.39897	-0.929583	-0.0736271	0.579738	-0.449346	0.871696	0.50741	0.637573	-1.18877	0.331262	0.272294	-0.113521	0.0735465	0.0570712	0.306986	0.384391	0.272768	-0.205956	0.282274	0.498014	0.711377	-0.298243	0.0776742	0.886092	0.0256619	-0.145103	-0.104565	-0.725846	-0.103463	-0.241589	-0.437048	0.598455	-0.0123816	-0.903859	0.235656	0.448043	-0.879992	-0.980089	0.215115
ENSG00000143155	TIPRL	protein_coding	TOR signaling pathway regulator	0.702787	0.460618	-0.480835	0.277452	-0.207951	0.539968	0.150632	-0.0634879	0.0271712	-0.288151	0.0956595	-0.38192	0.795142	-0.0135976	0.346262	0.115991	0.20032	-0.551416	-0.174362	0.106228	-0.101676	0.179073	-0.0891176	0.372495	0.296321	0.417989	-0.132749	0.256282	0.216332	-0.236926	0.170119	-0.221231	-0.266141	-0.493101	-0.53909	0.115312	-0.0715884	-0.166235	-0.346983	0.191877	-0.24265	0.0945073	0.143193	0.0916962	-0.176185	-0.185655
ENSG00000100526	CDKN3	protein_coding	cyclin dependent kinase inhibitor 3	1.99494	-1.12136	-1.06875	0.522725	-1.24193	-0.0480137	0.46409	0.356273	0.639256	-0.421561	0.917061	-1.99824	2.1186	0.068334	1.18974	0.755055	-1.44403	1.09694	0.583607	-0.00764999	-0.529296	1.02377	-0.494521	-0.400615	0.924309	-0.0168738	-0.00674207	1.16673	0.729747	-0.491929	1.32515	-1.6044	-1.32037	1.31542	0.224461	-0.831048	1.04537	-1.59275	1.10716	-0.262731	-0.127003	0.477892	2.06262	0.357664	-0.862663	-0.461036
ENSG00000149474	KAT14	protein_coding	lysine acetyltransferase 14	-0.0935893	0.374641	-0.250505	0.33643	0.123738	-0.153023	0.00641423	-0.000620526	0.284922	-0.383622	-0.0431135	0.22276	0.26164	0.333768	0.163485	-0.0831322	-0.132124	-0.060059	-0.0292452	-0.0176766	-0.0578403	0.373351	0.0162476	0.305029	0.164097	-0.00225256	0.00972446	0.315947	0.290274	0.292763	-0.843378	0.639035	0.235651	0.434085	0.441588	-0.461761	0.00224299	-0.248194	-0.198084	-0.335475	0.250096	0.0831426	0.072037	-0.637449	-0.690641	-0.32636
ENSG00000129195	PIMREG	protein_coding	PICALM interacting mitotic regulator	2.11542	-0.42465	-0.417348	0.392112	-0.931782	0.159731	0.33497	0.122985	1.77811	0.168838	-0.122212	-2.52845	0.89005	0.880083	0.460505	1.37925	-0.94025	1.19925	0.787699	-0.536038	0.277663	0.120285	-0.349827	-0.305821	-0.119122	-0.592043	0.111347	0.791397	0.593899	-0.443767	1.30701	-1.27242	-1.33481	1.99487	0.168672	-0.390642	0.617591	-1.00641	0.985321	0.841957	-0.281328	0.324784	1.76891	-0.347635	-1.63831	-0.496709
ENSG00000006327	TNFRSF12A	protein_coding	TNF receptor superfamily member 12A	1.90004	-0.609706	1.4071	-0.731188	-1.82978	-1.0155	-0.192745	-0.203472	0.90033	1.48554	1.69794	-1.12301	-0.10578	-1.50075	-0.319319	0.830882	-0.572737	0.334139	-0.92039	-0.578228	-2.38697	-1.7686	-1.99152	-1.5997	1.72549	0.839267	-1.91124	0.185033	0.541401	-1.29779	1.28771	0.195637	-2.4989	-0.890607	1.02964	-0.259062	-0.809527	0.494568	-0.125655	-1.33951	0.364522	0.59044	0.0422799	1.57331	3.14329	1.41081
ENSG00000130589	HELZ2	protein_coding	helicase with zinc finger 2	-0.126884	0.818856	0.390518	-0.462224	0.437739	0.306839	1.19329	-0.371574	-0.763038	-0.579361	2.26962	-0.197111	1.69152	-0.106731	0.734539	-0.54556	0.151695	-0.780011	1.79681	-0.135582	0.256016	-1.01423	0.86439	-0.691028	-0.736729	0.384603	0.256278	-0.944131	-0.686539	-0.217087	0.32528	-0.225389	0.0518078	-1.13149	-0.70204	0.400164	0.163825	-0.792093	1.80629	0.37915	-0.408666	-0.301996	-0.407028	-0.0798117	0.418478	0.132492
ENSG00000184709	LRRC26	protein_coding	leucine rich repeat containing 26	-0.201579	-0.397578	0.815279	-0.736849	-2.01069	-1.3771	-2.44412	-1.52533	-0.489416	0.880447	0.0140233	1.1453	-3.52867	-0.400651	-0.448029	1.3005	-0.603688	-0.928117	-0.733267	0.441579	-0.0542999	0.147898	0.67647	0.293154	-0.952145	0.103176	1.34518	-2.88662	-0.0238839	2.45518	0.095856	2.1221	0.713941	1.24952	1.92321	-0.518666	0.634394	-0.616093	-0.390734	0.591542	-2.64573	-1.15418	-0.230101	-0.0945854	1.43339	0.0334514
ENSG00000188021	UBQLN2	protein_coding	ubiquilin 2	-0.216955	0.105564	-0.0359766	0.286298	0.445245	0.66107	0.378975	-0.74233	-0.403526	-0.398734	0.0279335	0.0221882	0.582664	0.350233	0.497917	-0.0381141	0.342496	0.364238	-0.100098	0.0313036	0.103437	-0.151488	-0.064788	0.265077	0.251946	0.232511	0.263915	0.0576109	-0.251395	-0.00265902	0.0700031	-0.319397	0.113718	-0.0554412	-1.07608	0.266686	-0.0921239	0.115651	-0.612293	0.137577	0.222596	-0.0573149	0.101045	-0.132193	0.125	0.090987
ENSG00000131797	CLUHP3	transcribed_unprocessed_pseudogene	clustered mitochondria homolog pseudogene 3	-0.703188	0.447065	0.85638	-1.62077	-0.0103869	0.377642	-0.239475	0.11239	-0.543364	0.950739	-0.264929	0.545582	0.0730163	-0.186373	-0.285045	-0.678409	-0.856579	-1.59172	0.597741	0.389927	0.215171	-0.289798	0.254953	-0.925327	-0.517746	-0.0900307	-0.119762	-2.17536	-0.400897	0.108382	-0.522206	0.290276	0.257281	0.0717485	-0.0685962	0.406992	0.600074	-0.0546317	0.452179	0.0275828	0.82747	0.564557	0.142873	0.519605	-0.0133986	0.00892562
ENSG00000280123	AC023632.6	TEC		0.364249	0.578889	0.354954	0.0615979	0.0421575	-0.99328	-0.163161	0.912643	0.764945	-0.070718	-0.147095	0.549977	0.793844	0.0402987	0.603686	0.312416	0.180998	0.597504	-0.258197	-0.536119	-0.900594	-0.548153	-0.164477	0.3986	0.221288	0.186878	0.502507	1.59056	-0.419605	0.127321	0.701358	-0.76444	0.237311	-1.1664	-1.23369	-1.1605	0.416854	0.439857	0.925879	-0.307745	0.600785	0.358471	0.676146	-0.290976	-0.777426	-0.119148
ENSG00000111052	LIN7A	protein_coding	lin-7 homolog A, crumbs cell polarity complex component	0.814203	0.681614	-0.948662	-0.2935	-1.02539	-2.49423	0.272756	-0.0541481	4.31272	-1.03547	-1.30625	-1.17542	1.14562	-1.24964	0.556611	0.850457	-0.529819	-2.42561	-0.738963	1.13708	1.83032	2.65321	0.463555	0.989819	-1.19837	0.807165	1.15937	0.367124	0.493835	-0.610651	-1.37967	-0.724617	0.688607	0.495611	-0.530512	0.711485	-1.69567	0.0872545	1.77029	1.13079	0.308726	0.380426	2.83235	-0.999203	-0.653409	-0.976179
ENSG00000070756	PABPC1	protein_coding	poly(A) binding protein cytoplasmic 1	0.0856711	0.468582	-0.534315	0.396506	0.0831622	-0.695009	-0.725255	1.53185	0.15715	-0.448668	-0.0757684	-0.770002	0.737956	-0.0685206	1.01974	-0.364499	-0.162259	-0.252776	-0.958178	0.000473755	0.236453	0.803981	-0.160324	1.25932	0.867917	0.286659	0.0792131	1.88539	0.640455	-0.59058	0.390946	-1.64803	-0.292731	0.609043	-0.467545	-0.744761	0.591407	-0.642955	0.584651	0.154487	0.0928106	0.435552	1.01999	-0.0642786	-0.65184	-0.40157
ENSG00000118242	MREG	protein_coding	melanoregulin	-1.27967	0.23366	0.793243	-0.425337	0.625514	-0.339564	0.458138	-0.789335	2.83676	0.333162	1.37301	0.455466	0.826071	-0.0653607	0.408613	-0.647782	-0.561626	-0.613275	-1.18221	-0.983312	-1.16979	-0.298512	-0.610604	1.31686	-0.884882	0.85308	-0.786593	1.61331	0.770069	-0.213065	0.873326	0.409251	-0.553735	-0.555279	0.762269	-1.00161	0.0946057	-0.379654	0.324038	0.423084	-0.268124	0.636096	0.188906	0.0206965	-1.13706	0.323906
ENSG00000104147	OIP5	protein_coding	Opa interacting protein 5	1.19989	-0.369649	-0.480389	-0.130504	-0.79197	-0.309099	-0.284889	0.755916	0.926056	-0.662535	0.0160298	-0.961	1.64462	0.112607	1.50773	0.84107	-0.795254	1.47105	0.443389	0.0267186	0.364704	0.413248	-0.613698	0.0265079	-0.574045	-0.120781	0.135494	1.05542	0.646495	-1.36163	1.28034	-1.33725	-0.32222	0.674744	-0.801047	-0.388346	1.47764	-1.77512	0.772162	0.303337	0.551311	0.532035	1.63234	-0.130895	-1.05602	-0.36622
ENSG00000205250	E2F4	protein_coding	E2F transcription factor 4	-0.127962	0.152158	0.239418	-0.266269	-0.534506	0.111948	-0.150308	-0.139002	0.185102	0.407721	0.196855	0.0866984	-0.263958	-0.141529	-0.209281	-0.0353906	-0.313139	0.419205	0.127083	0.399954	-0.325617	-0.360158	-0.120122	-0.619379	-0.203193	-0.457153	-0.304338	-0.774868	0.0745366	0.0927354	0.482533	-0.128896	-0.331067	0.248542	0.463494	0.124496	-0.348383	0.224819	-0.145132	0.781885	-0.128272	-0.259941	-0.385976	-0.0170447	0.246113	0.150065
ENSG00000219481	NBPF1	protein_coding	NBPF member 1	-0.577821	-0.0225948	0.283643	0.478458	0.350262	1.36924	-0.011345	0.712622	-0.111578	-0.0754691	-0.753995	-0.0898728	0.884719	0.690805	-1.48077	-0.320136	1.73687	-1.00885	0.793953	1.88841	0.325467	-0.310714	1.87157	-0.710214	0.496275	-0.865379	0.879159	0.0670915	-0.788044	-0.671044	-0.160962	-1.01531	0.258052	-0.471796	-1.0772	0.564545	-0.479325	0.658676	0.424992	-1.02497	0.74147	0.100706	-1.53056	0.0391316	-0.158559	-0.0474375
ENSG00000254080	AC115837.2	antisense		-0.700533	0.468685	-1.21983	1.33936	1.2519	-1.7724	-1.12049	-3.24627	-0.300192	-0.141204	3.89531	-0.550116	2.97557	-2.28538	1.64993	-1.46645	-0.464942	0.338873	-0.89698	-0.294074	2.16977	-2.82977	-2.85023	-1.50786	1.07094	1.46678	0.569937	-0.34305	1.59109	0.0758617	0.121542	1.93395	0.444002	1.54657	-3.65682	0.672299	-2.57324	-2.13833	0.756216	-0.200893	3.98401	0.112322	-3.31116	-0.0879615	-2.44462	4.32644
ENSG00000078018	MAP2	protein_coding	microtubule associated protein 2	-0.362661	0.00260342	0.404993	2.81514	-0.833602	1.99737	0.57525	1.53919	-1.31339	1.22984	-0.36125	-0.52648	0.366895	-0.00449535	-1.58732	0.0617313	1.94955	0.904636	-1.04908	0.0993529	0.652864	0.755375	1.22817	-0.465061	-0.586009	-1.38526	1.80259	2.50491	-1.31713	-1.33439	0.125727	-0.819182	1.09908	-0.209175	-1.60134	0.815585	0.484739	0.86106	-0.161091	-0.867698	1.17543	-0.865683	-2.89915	0.0421346	0.0587728	-1.8043
ENSG00000163214	DHX57	protein_coding	DExH-box helicase 57	0.069795	0.0796133	-0.12176	-0.0185321	0.307838	0.267864	0.279586	-0.182831	0.119699	-0.144885	-0.13223	-0.373322	-0.0833663	0.227133	-0.0667426	0.0229747	0.204409	0.197615	-0.0831343	0.341521	0.22601	0.286144	0.215699	0.257122	0.16575	-0.136937	0.0643587	0.568471	-0.0564211	-0.373087	0.0241393	-0.0785207	0.117121	0.0898114	-0.487186	0.17836	-0.437669	-0.151218	0.683257	-0.573506	-0.0171339	0.335332	0.467899	0.0878549	-0.186247	0.00986741
ENSG00000205208	C4orf46	protein_coding	chromosome 4 open reading frame 46	0.315791	0.238573	-0.279819	0.404512	0.0284207	0.312275	-0.208898	-0.180318	0.907621	-0.35776	0.22033	-0.479363	-0.0844443	-0.0188016	0.791143	0.015537	0.16021	-0.14197	0.385626	0.237649	-0.0489783	-0.0504809	0.499855	0.227443	0.132682	0.0156355	0.309327	1.23063	0.0776456	-0.534715	0.243587	-0.411385	0.0436218	0.684694	-0.963228	-0.13846	-0.98416	-0.116602	0.580794	-0.437507	0.538774	-0.395408	0.248416	-0.401596	-0.943977	-0.37314
ENSG00000129204	USP6	protein_coding	ubiquitin specific peptidase 6	-1.27788	-0.217647	0.261225	-0.152443	-0.515547	0.391376	0.882281	-1.21504	-0.688693	0.292217	-0.891439	0.140657	-0.445457	0.0321029	-2.05667	-0.195645	1.43229	0.836413	0.687866	-0.241307	-0.133615	-0.726766	-0.14367	0.152143	-0.452135	0.630868	1.74587	-1.59165	0.15129	0.0590702	1.03802	-0.12317	-0.727004	0.615811	0.508137	-0.867627	-0.42063	-0.0297038	-0.183885	-0.342939	0.871289	-0.577098	-1.61208	-0.400452	-0.836169	-0.779418
ENSG00000120802	TMPO	protein_coding	thymopoietin	0.778121	-0.0357528	-0.740424	0.0950954	0.220392	0.710464	-0.347844	0.369471	0.923543	-0.305003	-0.608619	-0.156233	0.49502	-0.492309	0.989038	0.252774	-0.084171	0.950676	-0.261642	0.504558	-0.696992	-0.605519	-0.0806115	0.508794	0.0811608	0.171686	1.0309	1.23083	-0.265469	-0.236603	0.166894	-1.34475	-0.393121	-0.462468	-0.931644	-0.37704	0.289031	-0.186858	0.867597	0.0668187	0.533806	0.898355	0.987589	-0.145269	-0.421605	0.056145
ENSG00000172602	RND1	protein_coding	Rho family GTPase 1	0.335806	-0.372059	2.50436	-0.136414	-1.27292	-1.1524	-0.291623	-1.38493	-2.7106	1.73827	0.78148	-1.43146	0.398826	0.799241	1.40689	0.911278	0.506271	-1.46306	0.139321	-0.0845	-2.56902	-3.16855	-0.62761	-2.09328	0.0882205	1.45107	-0.562446	-0.55332	-2.95655	-0.111835	0.822159	0.941456	0.593648	-3.18292	1.13166	0.247904	-1.99211	0.460559	2.03392	-0.295503	-0.673538	-0.42832	1.18778	1.83158	3.83133	0.660879
ENSG00000165521	EML5	protein_coding	echinoderm microtubule associated protein like 5	-0.805958	2.10024	0.35729	0.537078	1.35182	4.76065	-0.145159	-3.27739	-2.53647	-0.530943	1.64825	1.29478	-0.687518	1.12642	0.847635	-0.51944	1.64352	1.22646	0.960054	3.47743	-0.294548	-4.52505	2.45082	-0.468106	-0.724592	1.07418	0.108915	-0.992379	-0.0588092	-0.34002	-1.51948	-1.22769	0.468812	-3.31959	-2.96191	0.916178	-1.4226	1.15574	0.221346	-1.30631	0.3849	1.87786	-1.18849	-0.416868	-0.174709	-0.269268
ENSG00000280120	AC073857.1	TEC		-0.0850055	0.819674	-1.31343	0.0846224	-0.027615	1.44367	1.54081	0.204748	0.632444	0.362433	-1.33079	0.308912	0.526541	0.531876	-0.519469	-0.566541	-0.505074	0.047913	0.202949	-0.0185698	0.363404	1.12696	-0.243888	0.64337	-0.586775	-0.691195	0.383962	-1.06299	-0.189324	-0.135305	1.13053	0.377224	-0.279299	-0.479266	0.0727733	0.0497591	0.0659426	-0.193234	0.257857	0.401325	1.24831	-0.0588847	0.0603872	-0.757234	-0.808336	-1.00667
ENSG00000184160	ADRA2C	protein_coding	adrenoceptor alpha 2C	-1.23803	0.178611	-0.948717	-0.841395	0.234917	-1.20415	-1.42241	0.125666	2.74511	0.298555	-0.379851	1.37853	-1.02223	0.146118	-0.670687	-0.654312	-0.702405	0.54024	-0.981561	-0.578111	-1.09218	1.39692	-1.43975	-0.262566	1.84485	-0.957741	-0.930219	-2.4082	0.502525	0.143842	-0.966402	0.532203	0.873906	0.776339	0.651259	-0.500589	-1.75745	0.745575	0.277987	0.736167	1.16108	-1.24379	-1.05934	-0.391191	2.07274	1.37503
ENSG00000080986	NDC80	protein_coding	NDC80, kinetochore complex component	1.59964	-0.820409	-0.486935	0.27037	-0.605237	-0.790456	0.186514	-0.428376	1.41801	-0.470994	0.164706	0.293657	1.01369	0.614619	0.148886	0.551547	-0.247997	1.6043	-0.186853	0.150964	-1.21959	0.438664	-0.669227	-0.314607	0.805863	-0.69177	-0.141302	0.639183	0.875273	0.149648	0.468951	-1.27177	-1.21542	1.03357	-0.0251722	-1.07419	0.608684	0.668308	0.19495	-0.549739	0.280767	1.02617	1.0289	-0.285024	-0.498574	-0.223522
ENSG00000272908	AC006033.2	lincRNA		-0.739514	-1.11469	5.82291	-1.21122	-0.740897	6.07074	-0.468317	-1.38278	-1.55764	1.95671	0.0584764	2.85108	1.35427	1.00484	0.307664	-1.09713	0.833438	-0.978911	1.78926	-1.60253	-2.01302	-1.63368	0.013788	-3.58341	0.174926	-0.863747	0.33239	-1.36629	-0.814169	2.8732	0.400905	-1.83854	-1.39213	5.78476	-0.39458	-1.79657	-0.816721	1.05945	0.0823588	-3.7246	-1.50637	0.0535743	1.43429	-0.565415	2.79291	-0.715364
ENSG00000106299	WASL	protein_coding	Wiskott-Aldrich syndrome like	-0.407104	0.10886	0.000590916	0.607895	0.21776	0.751193	-0.060807	0.124787	0.543616	-0.171011	0.0959009	-0.337832	-0.279419	0.394082	-0.0895563	-0.110692	0.473818	0.179484	0.235298	0.186119	-0.562967	0.186422	0.0143961	0.424587	0.246035	0.381129	0.340314	1.26611	-0.342995	-0.386095	-0.138803	-0.569817	-0.00753501	-0.321449	-0.753347	0.659227	-0.224041	-0.0916214	0.196951	0.310914	0.30779	-0.136683	-0.859314	-0.150921	-0.0269362	0.184245
ENSG00000172382	PRSS27	protein_coding	serine protease 27	1.69	-0.480937	-0.0924125	-1.49518	-1.22645	-1.45646	0.323556	1.11579	1.13536	0.105119	1.55122	-1.17621	2.14688	-1.69075	1.01774	0.191163	-1.84549	2.04707	-0.276195	-1.1991	0.237558	0.950513	0.448024	1.85804	0.388202	0.14608	-0.626662	-1.12027	0.394265	-1.21388	1.95892	0.23479	-0.538917	0.130509	1.20582	-0.649516	1.03289	-0.374701	-0.668287	-0.0781929	-0.908635	0.139051	-0.465511	-0.527059	-0.622042	0.984415
ENSG00000188001	TPRG1	protein_coding	tumor protein p63 regulated 1	-0.10841	-0.416688	0.385686	-0.672237	0.572175	-0.723154	-0.569969	0.108118	0.477779	0.559404	-0.996811	1.41541	-0.288111	-0.2511	-0.439894	-0.624598	-0.311336	-0.338297	-0.277584	-0.376164	-1.31133	-2.01595	-0.811292	-0.354953	0.444152	0.415477	-0.657482	-0.0319744	-0.0162447	1.05595	0.160912	0.419473	-1.1591	-0.13274	1.91903	-1.32232	-0.226697	0.708902	0.308788	-1.47186	0.0867092	0.990797	0.143364	0.914041	0.629501	0.539439
ENSG00000085999	RAD54L	protein_coding	RAD54 like	0.932021	-0.561177	-0.471114	-0.585624	-0.135416	0.631991	1.14453	0.266094	1.82339	-0.827138	0.363334	-1.36537	1.59144	0.213345	1.13729	0.179482	-1.45502	0.888895	0.498012	1.23165	0.132438	0.599344	-0.405684	-0.825698	-0.471454	-0.876668	0.0709144	1.80907	0.147014	-0.55071	0.940307	-1.1619	-0.27319	0.545592	-0.629963	-0.102422	1.51224	-0.688713	0.264133	-0.483437	0.363937	0.780143	1.79104	-0.42411	-1.54359	0.768675
ENSG00000153179	RASSF3	protein_coding	Ras association domain family member 3	0.367159	-0.250492	0.226983	0.0524311	0.303875	0.852394	-1.54875	-0.797359	-0.654227	0.091501	-0.579131	-0.157171	0.422116	0.328911	0.726218	-0.0475304	0.25828	0.820762	0.53812	1.4875	-0.684964	0.417447	0.738343	0.0892847	0.643072	-0.314939	0.503141	-0.112055	-0.700992	-0.275496	1.14984	-0.53021	-0.523161	-0.077756	0.655762	-0.295591	-0.270811	0.173178	0.0985635	-0.135059	0.268126	-0.117119	0.235144	-0.501405	0.124382	-0.777519
ENSG00000122126	OCRL	protein_coding	OCRL, inositol polyphosphate-5-phosphatase	0.00540352	0.498466	-0.310258	0.0378904	0.68377	0.287053	-0.123958	0.267441	-0.940605	-0.642467	-0.03056	-0.335441	1.14497	0.600194	1.2245	-0.099878	0.667085	0.771779	-0.14508	0.0131061	0.577185	-0.486355	-0.16602	-0.0589868	0.328227	0.134817	0.803814	0.467909	-0.420996	-0.311146	-0.782439	-0.196305	0.269313	-0.790132	-0.953747	0.557897	-0.17376	0.106031	-0.0514931	0.223915	0.252458	-0.243268	-0.664045	-0.482912	0.00534372	0.182504
ENSG00000160326	SLC2A6	protein_coding	solute carrier family 2 member 6	1.02284	-1.08104	-0.40131	-1.23416	-0.962013	-0.779513	3.632	-0.581057	0.334851	0.22923	2.97852	-0.450741	-0.15022	-1.00189	2.05421	0.323908	-0.0779499	-0.00606051	-0.58532	-0.753133	2.02287	2.60548	-2.33473	-0.469336	-0.182435	0.47612	-0.531423	-0.948473	-1.26888	-1.34922	0.829597	-0.207675	0.642699	-2.26514	0.708886	2.02175	0.65286	-0.630815	-0.0977701	0.784916	-0.891365	0.211738	0.603728	-0.444871	-0.406417	-0.78457
ENSG00000138207	RBP4	protein_coding	retinol binding protein 4	1.83694	4.51819	-0.653339	0.178621	-0.357604	-0.454626	0.855791	0.801209	0.547607	1.95108	1.90373	0.234136	-1.45462	-3.48678	1.05497	1.88858	0.0217942	-0.442072	-0.345268	2.6703	1.83871	0.309108	-2.34902	-1.95241	1.63893	-0.449341	0.075214	-0.576317	-0.770144	-0.972887	0.0467988	-2.10036	-0.247681	1.35361	1.04439	-1.52457	-1.02529	2.07205	-2.38697	-1.62197	1.45016	-1.43376	-0.829237	0.16719	0.711537	-0.264038
ENSG00000124766	SOX4	protein_coding	SRY-box 4	0.472358	-0.160584	-0.829343	0.289411	0.342424	-0.363556	0.329919	0.25163	1.12822	-1.01306	0.356883	-1.2008	0.335678	-0.812403	0.816012	0.399103	-0.277036	1.25521	-0.474366	-0.703421	0.0646566	0.829817	-1.20028	0.921122	0.679022	0.129712	0.885324	2.10488	0.186973	-0.837392	-0.122294	-0.0659864	0.0514083	-0.0837961	-0.744279	0.612094	0.41968	-0.60636	0.0388266	0.835952	0.72211	0.0337233	0.498115	-0.15577	-0.99045	-0.885798
ENSG00000139324	TMTC3	protein_coding	transmembrane and tetratricopeptide repeat containing 3	-0.253429	0.300157	0.142837	0.747885	0.468453	3.08752	-0.473418	-0.945257	-0.451366	-0.17728	-0.702064	0.193399	-0.583518	0.129947	0.11335	-0.0864508	0.841985	0.416843	0.422436	1.65608	-0.376558	-0.342913	0.0761173	0.149991	0.182162	-0.223445	0.158034	0.606637	-0.348862	-0.561892	-0.460084	-0.848411	-0.224611	-0.760094	-1.09188	-0.133009	-0.329395	0.0864668	0.144209	0.0253426	-0.100283	0.539847	0.415575	-0.387948	-0.298095	0.180359
ENSG00000178429	RPS3AP5	processed_pseudogene	ribosomal protein S3A pseudogene 5	-1.12249	0.138199	-1.06071	0.822413	0.69186	-0.246055	-0.537681	0.00885773	0.192487	-0.100759	-1.36241	-0.637536	-2.01426	-0.899187	0.0408008	-0.570654	-0.579861	0.0765747	-0.625883	0.437175	0.403282	1.81414	-0.365613	5.62136	0.927225	-0.110137	-0.199763	0.471626	0.425766	0.882997	-1.41802	1.88165	0.0911384	1.35204	0.594759	-0.678483	-0.421138	-0.730601	-0.123368	-1.10152	0.410367	-0.91738	0.0312091	-0.672669	0.614015	-0.397862
ENSG00000106993	CDC37L1	protein_coding	cell division cycle 37 like 1	0.312498	-0.0464167	-0.0421549	0.101406	-0.253108	-1.00157	-0.150889	-0.389112	-0.159441	0.346688	-0.530602	0.166124	-0.221673	-0.157153	-1.17214	0.11528	0.374612	0.000318811	0.0769275	0.265434	-0.220995	-0.355081	0.0171332	-0.0502442	0.337475	0.13267	0.192164	-0.188149	-0.188543	0.218837	0.284249	0.186446	-0.118739	0.484911	0.231874	0.245725	-0.471238	0.419371	-0.789818	-0.410076	-0.0650289	-0.23887	0.192122	0.420649	1.17454	0.110211
ENSG00000167549	CORO6	protein_coding	coronin 6	-0.237535	-1.32174	0.306361	-3.04075	-0.786376	-1.71772	0.769962	1.54223	-1.9546	0.529933	-0.476267	0.786417	0.535645	-0.122324	0.353747	-0.269972	-1.20016	1.34805	-0.262231	-0.442653	0.0775078	-1.1581	-1.17664	0.692681	0.15574	0.509044	0.569897	-2.42408	-0.429998	0.734434	-0.447811	0.962098	-0.173333	-0.976973	0.197973	-0.667993	2.251	0.257353	-0.152624	-0.395149	0.493121	0.718199	-0.429277	3.84811	1.48043	0.422245
ENSG00000198517	MAFK	protein_coding	MAF bZIP transcription factor K	0.294448	-0.00785691	0.524413	-0.939009	-0.156596	-0.285055	0.314422	-0.0349713	0.430346	0.499071	0.378646	-0.207328	-0.194416	-0.167426	-0.101333	0.352634	-0.46074	0.0917154	-0.77733	0.0979898	0.0713345	-1.46991	-0.0132278	0.524297	0.20751	-0.477115	-0.32896	-0.191648	-0.14152	-0.729473	-0.988045	-0.507518	0.364109	-1.93099	-0.661738	0.935055	-0.0966194	-0.108469	1.00492	-0.0656069	-0.104322	-0.222034	0.987531	1.33402	1.78876	0.802944
ENSG00000183837	PNMA3	protein_coding	PNMA family member 3	-1.16065	-0.752095	-1.45378	-1.88067	-0.269473	-2.04186	2.3579	1.63052	4.86763	-0.613003	0.901906	-0.21713	0.399142	-1.47962	0.448048	-0.95675	-1.68694	-0.795826	-0.569163	-0.742728	0.0923128	0.0318672	1.83064	-0.560818	0.460426	-0.402766	0.128448	1.06001	0.482486	-0.542363	-1.84191	2.53851	0.425767	1.64615	0.334509	0.00137444	1.28576	-0.163107	-0.558242	0.71582	0.323636	0.714488	-2.77026	1.93441	0.489944	-0.377577
ENSG00000281207	SLFNL1-AS1	antisense	SLFNL1 antisense RNA 1	-1.22844	-0.1392	0.871056	-0.806967	0.139619	-0.76619	-0.579622	0.190242	-0.607393	0.330164	-0.868123	0.0062049	0.904301	-0.0060215	-1.05415	-0.60539	-0.297485	0.663922	-0.499176	-0.101666	1.20711	-0.368437	-0.815906	-0.0991363	0.427886	-0.120056	0.692058	-0.20014	0.0168374	-0.172946	-0.965299	-0.481711	0.928862	-1.14149	-1.61833	0.992167	0.820409	-0.338634	1.0096	0.365952	0.320699	0.448634	-0.478366	1.02451	0.635591	-0.13437
ENSG00000136982	DSCC1	protein_coding	DNA replication and sister chromatid cohesion 1	0.51393	-1.16875	-0.333353	0.561885	-1.12277	-0.137429	-0.438559	0.426789	1.50652	-0.00070655	0.143179	-0.503244	1.17085	0.0127735	0.708147	0.396026	0.407209	-0.0280365	-0.178742	0.950857	-0.771146	0.469206	0.620088	0.224004	0.159095	0.353971	0.202135	1.08437	0.394606	-0.38674	0.961987	-0.682422	-1.29949	0.684753	0.146772	-1.00989	0.0621679	-0.468944	1.12349	-0.855633	-0.209035	-0.11019	1.11399	-0.159138	-0.930632	-0.794692
ENSG00000084731	KIF3C	protein_coding	kinesin family member 3C	0.397837	-0.0029139	0.0651962	-0.182021	1.10966	0.270444	2.2372	0.6045	0.454563	0.188977	1.17795	0.0547156	0.874805	0.653284	-0.131613	0.296285	0.182911	-0.0268844	-0.528402	-0.00823799	-1.14149	0.0313392	0.0320388	0.198617	1.35699	-0.343846	-0.683275	0.322948	0.0994979	-0.610681	-1.74767	-0.571235	-0.58017	-1.62224	-0.3571	-0.830372	-0.431301	0.388715	-0.0266624	1.53776	0.288505	0.132118	-0.331888	0.503176	-0.180323	0.0668763
ENSG00000197020	ZNF100	protein_coding	zinc finger protein 100	-0.582377	-0.0977418	-0.0147877	0.574705	0.70227	0.0685633	0.175133	-0.330803	-0.630225	0.249062	0.555006	0.0614643	-0.1238	-0.19655	0.553643	-0.239216	0.442922	0.724656	0.745818	0.367841	0.0892933	0.0837282	-0.0838243	0.0840567	0.323872	-0.221668	0.354974	1.26433	-0.238334	-0.614877	0.458116	-0.210304	-0.30308	-0.895261	-1.48333	0.0570659	-0.0650801	0.186181	0.00246784	0.511345	0.0730078	-0.05109	0.769191	-0.404378	-0.692154	-0.0689864
ENSG00000173406	DAB1	protein_coding	DAB1, reelin adaptor protein	-0.608584	2.06841	0.0569886	-0.658938	1.09588	1.83274	-2.96667	-0.397134	-1.34332	0.151449	-1.06393	1.28647	-1.84627	0.157093	-2.12369	-0.919583	0.85438	0.819792	-0.00383592	0.559468	1.75873	2.06173	-1.83572	-1.5492	2.35012	-1.22867	-0.730603	-1.4979	1.93909	-0.0777663	-3.45852	-1.06174	1.30496	-3.53876	-0.687998	1.62957	-2.35588	2.27618	1.10493	0.571407	1.41304	-0.156853	-3.05611	-0.148576	2.19076	4.19435
ENSG00000125999	BPIFB1	protein_coding	BPI fold containing family B member 1	-5.07622	-1.64392	2.03845	-0.100842	2.90089	0.40378	0.867153	-1.86842	-2.48695	2.60728	-1.7018	1.15668	-1.5031	-0.0693749	-0.775827	-1.33647	0.545387	-1.1714	4.63728	0.489014	-3.19561	-0.68077	0.958603	-1.8862	-2.25111	-2.43801	-0.879618	-3.71804	2.66961	1.31808	-2.93918	-0.162536	0.648691	5.16264	4.12718	0.0945387	-3.72489	-1.93328	0.72869	-1.01459	-1.6598	0.668474	-0.485064	1.66501	-1.64988	-1.20331
ENSG00000144229	THSD7B	protein_coding	thrombospondin type 1 domain containing 7B	0.0436818	0.0218163	-1.16832	0.661871	0.759185	1.76914	0.878821	-0.822542	1.04539	0.554421	0.108576	2.05462	-0.730961	-0.482066	-0.0144595	0.728987	0.997254	-0.222752	-0.0322998	0.136719	-0.478886	-4.64721	-2.17406	0.186961	0.806822	0.113948	-0.836448	-0.152952	0.129354	-0.60124	-1.01189	-1.60985	-1.07227	-2.82601	-1.10346	-1.88638	-0.544743	1.56049	-0.529155	-0.883083	1.56518	0.567271	-0.265724	1.64672	0.580568	2.38301
ENSG00000160949	TONSL	protein_coding	tonsoku like, DNA repair protein	-0.107778	0.35934	-0.104147	-0.629407	-0.394521	-0.0976984	-0.342254	1.30035	1.10642	-0.218683	0.335279	-0.462174	1.12123	-0.245139	0.97561	-0.444918	-0.911443	-0.0538872	-0.343708	-0.198978	0.311884	0.819325	0.0788239	-0.206956	-0.238191	-0.48481	0.861992	0.658007	0.526861	-0.271902	-0.80483	-0.0615474	-0.0292998	0.562121	0.432276	0.150622	1.20157	-0.907706	0.932856	0.21756	-0.332511	-0.443766	0.398119	-0.556343	-0.537217	-0.5493
ENSG00000176593	AC008969.1	processed_transcript		0.681983	0.459485	-0.0422562	-1.04671	0.0839455	0.320978	-0.388106	-0.316831	0.0776452	-0.658929	-1.86277	-0.306293	-0.0103509	-1.1937	-0.267935	-1.14182	-0.856559	1.62195	0.228559	0.0127612	1.13153	0.16455	-0.187919	-0.408788	0.534459	0.465516	0.654504	-0.675201	0.175091	0.0696152	0.0522136	-1.78205	0.711033	-0.719441	-1.0749	1.26212	1.12199	-0.122744	0.825792	0.713697	0.784532	0.105121	-0.912814	-0.635574	0.352193	0.211047
ENSG00000012963	UBR7	protein_coding	ubiquitin protein ligase E3 component n-recognin 7 (putative)	0.104254	0.209112	0.136403	0.278128	-0.0998229	0.587008	0.462022	-0.118847	0.168582	0.148532	-0.978926	-0.0768064	0.0586353	0.198439	0.290653	0.0872077	0.378847	0.435953	0.256066	0.162609	0.00468378	-0.25881	0.685292	-0.166154	0.207647	-0.0236432	-0.259526	0.197929	-0.284122	-0.0418131	0.88091	-0.385602	-0.0551686	-0.194809	-0.476915	0.12529	-0.355858	-0.0503573	-0.08356	0.0173808	-0.343895	0.054434	0.947707	-0.229168	-0.362558	-0.481029
ENSG00000173698	ADGRG2	protein_coding	adhesion G protein-coupled receptor G2	-1.30082	-0.614287	3.50853	2.0241	0.561582	0.96786	0.0460119	-1.36966	1.50427	1.01285	-0.689477	1.27918	0.152914	0.364827	1.45994	0.481584	1.66237	-1.32844	-0.296107	-0.240445	-1.03182	-2.07835	-0.426357	0.256426	-1.63643	-0.721808	1.73814	0.641415	1.35102	1.3281	0.643405	-1.42069	0.16758	-0.374235	-3.20176	0.10226	-0.70752	1.28452	-0.675637	-0.679008	-0.86869	-0.838872	-1.7667	-0.731081	0.530235	0.143386
ENSG00000165533	TTC8	protein_coding	tetratricopeptide repeat domain 8	-0.0560901	0.737528	0.127538	0.183175	-0.160297	0.611325	0.232614	-0.460075	-0.879068	0.0252678	0.986912	0.178901	-0.393392	0.852732	-0.318667	-0.0229282	0.26526	1.04005	0.384689	0.944734	0.314691	-0.226178	0.473049	-0.271789	0.0886406	0.0557565	-0.59049	-0.350196	-0.172847	2.44962e-05	0.589756	-0.459972	0.332625	-0.199498	-1.09823	0.0754775	-0.845673	0.302776	-0.289536	-0.230818	-0.47678	0.189451	-0.0683914	-0.0674504	-0.53131	-0.503848
ENSG00000047617	ANO2	protein_coding	anoctamin 2	-0.0518101	0.299543	0.397815	0.343791	0.511299	0.492973	-1.17631	-0.396657	-0.315396	1.03571	-0.321135	0.628768	-1.13325	0.590156	-0.415184	-0.637826	-0.226577	-0.856632	0.0972023	-0.15471	0.133207	-0.384046	0.24841	0.00356283	0.422322	-1.27826	0.0105396	-0.667709	-0.16113	-0.317721	-1.82353	-0.900536	0.128708	-1.60355	0.448963	-1.04355	-1.2181	1.21259	0.336528	1.34295	0.688104	-0.0267993	1.9692	0.353641	1.26144	0.212744
ENSG00000169083	AR	protein_coding	androgen receptor	-0.644766	0.485136	-0.0190988	0.349016	0.978577	0.659212	0.325864	-0.601243	-0.568957	-0.491657	-0.226444	-0.394058	-0.0510344	0.315648	-0.335338	-0.686892	1.00676	0.650381	0.298171	0.636026	0.341752	-0.0945505	1.03535	0.44888	-0.156394	-0.490001	0.140584	1.42451	-0.687041	-0.495955	-0.69238	0.893133	0.234088	0.79645	-0.642744	0.0895615	-0.220754	-0.315711	0.295287	0.561059	-0.371758	-0.872801	1.11454	-0.174702	-0.575957	-0.536743
ENSG00000013810	TACC3	protein_coding	transforming acidic coiled-coil containing protein 3	1.52684	-0.565244	-0.333356	-0.605825	-0.859728	0.120957	0.385185	0.462006	1.33183	-0.762515	0.625482	-1.16559	1.28364	-0.216619	0.986633	0.631723	-1.26836	1.01916	-0.270038	-0.0621774	-0.418504	1.38792	-0.638911	-0.202585	0.399624	-0.643557	-0.108358	0.563835	0.371223	-0.821435	0.804447	-0.488514	-0.401126	1.50084	0.415469	-0.662052	0.973341	-0.794503	0.481047	0.0144771	0.199386	0.678831	1.10835	-0.161823	-1.41267	-0.42901
ENSG00000156471	PTDSS1	protein_coding	phosphatidylserine synthase 1	0.684217	-0.0621222	-0.425612	0.252412	-0.379631	0.121582	-0.00316878	1.70764	-0.493651	-0.0925857	-0.0475342	-0.454189	1.78712	0.0920743	0.340656	-0.0727159	-0.0609805	-0.587705	-0.860367	-0.0565136	-0.174438	-0.00444123	0.116636	0.368539	-0.135494	-0.238682	0.240887	0.860733	0.436705	-0.427829	0.141316	-1.16782	-0.333716	0.325198	0.316356	-0.28482	0.148233	-0.394211	0.172012	0.143727	0.223826	0.5521	0.598745	-0.0658653	-0.716102	-0.192272
ENSG00000262001	DLGAP1-AS2	antisense	DLGAP1 antisense RNA 2	0.576681	0.427492	-0.286606	-0.977042	-0.297004	-2.05547	-0.486359	-0.631652	1.37644	0.0830954	-1.27651	0.111436	-0.690339	-0.214337	-1.27672	-1.02686	-0.67516	0.479787	-0.624408	-0.63979	0.682002	1.96768	-0.661168	-1.26412	-0.382778	0.208172	-0.651009	-2.11226	0.851427	0.285299	-0.800111	0.33208	-0.38633	2.265	0.714106	-1.1787	0.372428	-0.550397	1.42879	0.8773	-0.166423	0.75198	-1.41652	0.717961	1.06248	-0.482617
ENSG00000066279	ASPM	protein_coding	abnormal spindle microtubule assembly	0.797611	-0.361672	-0.870926	0.717138	0.720647	0.708944	0.178409	0.410764	1.4146	-1.17137	0.803433	-1.75147	2.60691	0.182547	1.91462	0.647392	-0.463146	1.69609	0.184806	0.274706	-0.721526	-0.0579874	-0.384565	-0.0471288	0.960576	0.0686795	0.552821	2.3793	1.3014	-1.98896	0.663664	-4.48911	-0.803544	0.199459	-1.87812	-0.397349	1.26206	-1.70592	1.18873	0.452933	0.903967	1.09184	2.47837	0.945161	-2.09747	-0.223658
ENSG00000167766	ZNF83	protein_coding	zinc finger protein 83	-0.324289	0.375763	0.0192998	-0.535293	-0.273537	-0.757413	-1.62202	0.462824	-0.597499	0.139274	0.210935	-0.0942375	-0.523335	-0.050519	-0.625309	-1.01876	-0.325621	1.19665	0.435665	0.236852	0.451552	0.0229193	0.00501926	-0.215925	-0.103139	-0.307332	-0.0599642	-0.406687	-0.215088	0.159146	-0.0600292	0.290971	0.0844579	0.210114	-0.516037	0.379449	0.24791	0.168186	-0.102474	0.891524	0.409517	0.358766	-0.275733	0.329313	0.207906	0.135856
ENSG00000164398	ACSL6	protein_coding	acyl-CoA synthetase long chain family member 6	-1.12349	-0.0390997	1.09048	0.0368869	0.842197	1.01081	2.86033	-0.217321	4.26016	-0.117236	-0.682351	0.348416	0.488645	0.0132927	-1.51098	0.244801	0.694802	-1.69141	0.277538	-1.14846	-1.44148	-0.206439	0.0915639	-0.0919543	-0.0157627	-0.0134685	0.487416	-0.452653	-0.649878	-0.311818	0.698921	-1.60368	-0.537975	-0.208693	-0.616715	0.474492	-1.05729	-0.242976	0.752977	1.71792	-0.914041	-0.736927	1.11834	0.0669687	0.0336137	-1.31052
ENSG00000142627	EPHA2	protein_coding	EPH receptor A2	-0.464698	-0.150444	1.75465	-0.289315	1.28561	-0.0790181	-0.475856	-0.429582	0.14795	0.965315	-0.579882	0.763014	1.44359	0.243143	-0.685531	-0.0186166	0.549883	-0.192034	-0.198618	0.667491	-1.69408	-2.95487	-1.72811	-1.20446	0.999774	0.640306	-0.299206	-0.516394	-0.0478282	0.371729	-0.858725	-0.370605	-1.50108	-2.7731	0.978903	0.0323285	-1.33022	1.44783	-0.492392	-1.66275	1.05588	0.471123	-2.78522	1.98871	2.26615	1.59077
ENSG00000198453	ZNF568	protein_coding	zinc finger protein 568	0.203399	0.373738	0.147964	0.409375	0.29023	1.13726	-0.213977	0.144037	-0.607225	-0.315563	-0.669182	-0.151765	-0.249459	0.186691	0.13955	-0.0492487	0.594836	0.127957	0.138047	0.292948	0.14584	-0.145391	0.291519	0.276815	0.570654	0.332933	-0.186117	0.427508	-0.123612	-0.306987	-0.128496	-0.131419	0.221652	-0.389739	-0.745146	0.405474	0.076403	-0.104008	-0.224828	-0.70783	0.425482	-0.193876	0.228092	-0.132637	-0.442477	-0.236355
ENSG00000075391	RASAL2	protein_coding	RAS protein activator like 2	-0.290306	1.53252	0.0126629	0.448102	0.871374	1.03331	-0.457404	0.444159	0.221959	0.954707	-0.557928	0.0292762	0.766762	1.86555	-0.122869	0.154663	0.831455	-0.77769	0.383064	0.837651	-1.22199	-1.43526	0.75152	-0.349246	0.243884	-0.265096	1.19542	1.1974	0.0772451	-0.72134	-1.17781	-1.27865	-0.143226	-2.35426	-1.46121	-0.21215	-0.452547	0.304633	0.746622	-0.252672	1.17088	0.217685	-1.12589	0.335867	0.214066	-0.0304271
ENSG00000276043	UHRF1	protein_coding	ubiquitin like with PHD and ring finger domains 1	0.328393	-0.722198	0.944056	-0.514534	-0.152729	0.589658	1.05421	-0.238857	1.39835	-0.758307	0.792626	-1.23381	1.1975	0.0676417	2.29835	0.738021	-0.794375	1.57641	0.620186	0.549179	-0.505887	-0.402987	0.736772	0.365371	0.356697	-0.387205	0.0565176	0.82525	0.165228	-0.927392	1.60299	-0.934516	-0.932804	-1.60083	-2.05499	-0.734062	1.09463	-1.38668	0.438011	0.397963	-0.117858	1.12927	1.87209	-0.69662	-1.43262	0.588712
ENSG00000171827	ZNF570	protein_coding	zinc finger protein 570	0.0533718	-0.172145	-0.087789	0.376249	0.116927	0.554314	0.137278	0.0433208	0.0558958	0.0222	-0.435423	-0.324221	0.157446	0.268078	0.0795289	-0.000762845	0.532518	0.436245	0.13709	0.18996	-0.107336	-0.134493	0.172463	0.734806	0.558445	-0.27618	0.0101231	0.650947	-0.116685	-0.366066	0.12388	-0.310804	0.020748	-0.0085955	-0.642218	-0.0445532	0.10466	0.146843	-0.443618	-0.786699	0.169623	-0.0654434	0.399394	-0.448717	-0.605163	-0.0880011
ENSG00000102038	SMARCA1	protein_coding	SWI/SNF related, matrix associated, actin dependent regulator of chromatin, subfamily a, member 1	0.454383	0.644101	0.0688534	0.0282517	0.572787	-2.52607	0.537932	0.660732	-1.45713	-0.462851	0.303389	-0.169552	3.19852	0.771371	1.38404	0.422068	0.405695	0.808738	0.350279	-1.30735	0.211828	-0.212405	0.0396394	-0.319375	0.215775	0.123591	0.704973	0.894777	-0.651971	0.175442	0.225749	1.09935	0.900375	-4.45045	-1.93079	0.623767	0.314593	0.590931	-0.94558	0.315884	0.866003	-0.442144	-0.574047	-0.401195	0.224499	0.415104
ENSG00000267370	AC008752.3	unprocessed_pseudogene		0.67886	0.363493	0.754614	-0.797197	0.828511	-0.372389	-0.235049	0.381122	-2.0985	-0.0678362	-0.202682	0.734009	-0.453518	0.0537449	-0.570647	-1.13582	-0.223537	0.461719	-0.0350333	-0.453844	0.20801	0.173979	-0.128299	-0.369669	0.114348	-0.297043	0.405465	-0.871863	-0.353235	0.0419785	0.053815	-0.753769	0.336367	-1.69099	0.305761	0.726933	-0.318975	0.498727	-0.608646	0.523754	1.2405	0.507456	-1.0485	0.356575	0.183923	0.00213954
ENSG00000172954	LCLAT1	protein_coding	lysocardiolipin acyltransferase 1	0.148522	0.0157504	-0.327397	0.819284	-0.0109667	0.73809	0.666879	0.589161	-0.736443	-0.61907	-0.0808339	-0.956436	0.220285	0.557533	-0.301896	-0.226572	0.542611	-0.392853	1.06077	0.646345	-0.0146097	1.23531	0.0717371	-0.15571	0.0403803	-0.561313	0.445009	0.646053	-0.615792	-0.601128	0.264546	0.147288	0.516101	-0.177413	-1.31328	0.38048	0.305814	-0.893473	0.615582	0.264855	-0.169445	-0.1733	-0.593895	0.346383	0.0290153	-0.22865
ENSG00000123416	TUBA1B	protein_coding	tubulin alpha 1b	0.566509	-0.37182	0.385063	0.246512	-0.186404	0.512946	0.348868	0.0574506	0.240861	-0.0974965	0.161179	-0.220644	0.83508	0.591032	0.993824	0.709374	-0.0727482	0.630623	-0.103812	0.270063	-0.00593519	-1.69922	-0.0242202	-0.138637	0.426105	0.168301	-0.00558738	0.607913	-0.274155	-0.431968	0.323141	-1.37388	-0.591026	-1.40698	-0.466052	-0.045778	0.424319	-0.00449218	0.228123	0.075846	-0.214467	0.53578	0.427728	0.194036	0.392361	0.256743
ENSG00000176095	IP6K1	protein_coding	inositol hexakisphosphate kinase 1	-0.0936569	0.0934757	-0.0776388	-0.104937	0.471413	0.507267	0.425922	-0.255103	0.0298942	-0.11006	-0.158351	-0.126613	0.276273	0.217974	0.501376	-0.162929	-0.0203483	-0.245284	-0.0210575	0.301446	0.184672	-0.132996	0.0557246	0.167263	-0.159814	-0.0677194	-0.423412	0.195219	0.164156	-0.124257	-0.519982	-0.0422601	0.331119	0.233904	-0.0705805	0.0056631	0.0439572	-0.234293	0.101158	-0.0310546	0.110835	-0.314662	0.265636	0.0160271	-0.00404373	0.0682855
ENSG00000263823	AC009831.1	antisense		0.522666	-0.198235	0.183266	-0.592256	-0.826904	-0.248561	-0.115187	0.0532529	0.274936	-0.0831737	-0.356252	-0.159258	-0.0842946	0.27411	-1.29955	0.396525	-0.12899	0.486673	-0.207905	-0.726187	0.779292	0.344084	0.936594	0.475465	0.425583	-0.395978	-0.454941	-1.24628	0.538543	-0.62175	-1.49153	-0.685155	0.52846	-0.109355	0.621183	0.202782	0.168277	-0.415696	0.398515	0.334441	-0.264218	-0.439201	-0.504859	-0.815879	0.234014	0.013037
ENSG00000099974	DDTL	protein_coding	D-dopachrome tautomerase like	-0.413139	-0.205323	0.832084	0.324471	-0.10541	-0.763447	-1.29395	-0.0201723	-0.527853	-0.740305	-0.702991	-0.217688	-0.688682	-0.0764045	-0.417945	-0.923893	-1.98941	-0.168079	-0.031149	0.269956	0.238744	1.2531	0.0209499	-0.194374	-1.23451	1.5498	-0.32812	-0.932408	-0.387785	0.656621	-1.5841	0.935665	0.163529	1.61308	-0.242775	0.755563	0.83305	0.116884	1.45112	0.27426	-0.232555	0.470207	-0.953904	-0.0504331	0.46763	0.0363536
ENSG00000057704	TMCC3	protein_coding	transmembrane and coiled-coil domain family 3	0.311726	0.688969	0.301705	0.352555	1.1919	1.88858	-0.589516	0.7549	-0.909576	0.238679	-1.55178	0.184118	-0.0444415	0.820331	-0.296074	-1.51325	0.842266	-0.181143	0.732848	0.476952	0.410902	-0.0311506	0.894186	0.139629	0.176709	-0.269302	1.10075	0.237414	0.168743	-0.454632	-0.128752	-0.218115	-1.05867	-0.668972	0.114044	-0.118368	-1.35077	0.0159427	0.617279	-0.0475632	0.554794	0.454227	-0.214912	-0.548325	-0.523496	0.576434
ENSG00000162636	FAM102B	protein_coding	family with sequence similarity 102 member B	0.831763	0.357222	-0.277106	0.578836	0.523636	0.263259	-0.228476	0.44905	0.666563	-0.189782	-0.361242	-0.11577	1.41884	0.314998	0.0955964	0.157695	0.474636	-0.0361444	-0.129035	0.246855	-0.755869	-0.891455	-0.162761	0.691952	0.759376	0.586847	0.45568	2.08291	0.233012	-0.596276	-0.550689	-1.62195	-0.217041	-0.287518	-0.822893	-1.07496	-0.365949	0.663448	0.289568	-0.657952	0.220317	0.282752	-1.44654	0.505581	-0.186668	-0.429974
ENSG00000126822	PLEKHG3	protein_coding	pleckstrin homology and RhoGEF domain containing G3	-0.277554	-0.553205	0.590279	-0.466912	0.71388	-0.790072	-0.661276	-0.123235	-1.36214	1.19152	0.449941	0.968501	0.0470719	0.036145	0.0535221	0.344032	0.234855	-0.339949	0.223335	0.165904	-1.31451	-1.20269	-0.489623	-1.09521	0.577692	-0.246781	-0.049749	-0.378351	0.598277	0.518411	-0.245946	-0.451835	-0.760488	-2.22382	0.867789	-0.703411	-0.861148	0.449667	0.535	-0.972827	0.628055	0.050915	0.556162	0.900003	1.15328	0.583985
ENSG00000096088	PGC	protein_coding	progastricsin	-3.02094	-5.13693	1.89266	-2.38446	0.811019	4.00527	-2.41016	-4.81137	4.49284	-0.594143	-0.492346	-0.369953	1.40438	0.637685	-0.308897	-0.118289	-0.221893	3.08489	-1.4189	1.74378	-7.61056	-4.28168	-1.40215	-0.66131	2.42194	-0.106598	0.282018	1.07815	-0.818258	0.68521	1.74545	-4.10961	-0.771784	5.14627	1.57461	-2.80445	-1.76223	-1.66687	5.88952	-7.17042	-2.61949	-0.110362	7.3005	0.112868	-3.2198	2.08375
ENSG00000143878	RHOB	protein_coding	ras homolog family member B	1.33143	0.403175	0.285698	-0.577453	0.597449	-0.455637	-0.129888	-0.416498	-1.09622	0.242579	-0.852111	1.89281	-0.764215	-0.270089	-0.0727979	1.22803	-0.159043	0.0255006	-0.45726	0.611513	-2.13373	-1.0881	-1.14655	-0.985759	1.22851	-0.403409	0.140064	-1.01421	-0.0344688	0.70627	-0.315234	0.389312	-0.797819	-1.62594	-0.624919	0.186813	-1.22567	0.79379	0.842129	-1.63004	-0.101198	-0.453707	-0.432993	2.101	2.18714	0.728039
ENSG00000177485	ZBTB33	protein_coding	zinc finger and BTB domain containing 33	-0.214813	0.0570958	-0.235574	0.636387	0.484906	0.263353	-0.0263674	-0.243257	-0.542323	-0.137564	-0.0953516	-0.134012	0.624164	0.0091219	0.351952	-0.2515	0.535114	0.277506	0.0572783	0.335727	-0.19195	-0.21416	0.201989	0.556671	0.205758	0.0560213	0.463396	0.925895	-0.42933	-0.272299	-0.330877	-0.0394094	0.0580626	-0.0539272	-0.67511	0.235633	-0.0342531	-0.147823	0.0685538	-0.0387061	0.146495	-0.118654	1.0257	-0.390785	-0.82054	-0.126799
ENSG00000265666	RARA-AS1	antisense	RARA antisense RNA 1	0.273435	-1.59189	0.0885546	-0.879358	-0.576572	-0.867523	0.347259	0.420357	0.305051	0.399901	-0.0921843	-0.0938583	-0.00917465	-0.364033	-0.0501016	-0.0714406	-0.782478	-0.211954	-0.580875	-0.614641	-0.173936	1.2952	-0.830033	-0.0919249	-0.164078	0.222959	-0.643818	-1.15606	-0.647995	0.236894	0.512374	1.35465	-0.765205	1.48906	1.25741	-0.392145	-0.334775	0.232696	0.718281	-0.0902365	-0.423199	-0.259731	-0.485319	0.46742	0.949143	0.231459
ENSG00000173705	SUSD5	protein_coding	sushi domain containing 5	-0.716522	-0.751547	-0.0687457	-0.523059	-0.270994	-0.595826	0.625189	0.262564	-0.517375	-0.0730522	0.390916	1.75135	-0.554986	1.03901	-1.59259	0.728882	1.03409	-1.94584	-0.352048	-0.475248	0.679505	0.00378765	-1.58057	-1.08531	2.33624	-0.918183	0.538148	0.929925	0.479948	-0.233367	0.695111	-0.595336	-1.35854	-0.842574	-2.27374	-0.0526719	-2.16778	0.321444	-0.0361115	-0.0351034	1.33262	0.240954	-0.994707	2.1731	2.6459	1.26133
ENSG00000066629	EML1	protein_coding	echinoderm microtubule associated protein like 1	0.183	0.00402476	-0.0780042	0.442278	0.592595	1.09249	0.201793	-0.919516	-0.0346759	-0.464506	1.01651	0.208743	0.374234	0.746787	0.434394	0.38915	0.541328	0.628444	0.235249	0.686236	-0.302931	-0.572317	-1.07664	0.0315957	0.713671	0.210278	-0.00315602	0.668493	0.346621	-0.655541	-0.569014	-1.40285	-0.195184	-1.03313	-0.604182	0.0454206	-0.0155314	0.553316	-0.0340008	0.25255	-0.164077	-0.252724	-0.201211	0.255608	0.270458	-0.106141
ENSG00000107242	PIP5K1B	protein_coding	phosphatidylinositol-4-phosphate 5-kinase type 1 beta	-0.39634	0.00205074	0.0657857	-0.0954861	1.17792	-0.175213	-0.19983	0.148483	-1.34804	0.955144	0.134547	1.56058	-0.165693	0.661223	-1.19718	0.847446	1.46597	0.661336	0.872108	0.363921	-2.03381	-1.60186	-0.895885	-0.589082	1.3314	-0.836098	0.321522	-1.14261	0.420518	-0.0901489	-0.920689	-1.74203	-1.41542	-1.66802	-0.26526	-1.45869	-0.654981	0.0969486	0.190264	-1.53735	0.0883201	0.0710384	-1.02215	2.87032	3.08427	0.992799
ENSG00000072832	CRMP1	protein_coding	collapsin response mediator protein 1	0.0432302	0.310084	-0.29456	-0.633312	0.443709	-0.186191	2.90307	0.0243322	0.859112	-0.382431	1.03413	-0.325071	-0.964933	0.538394	-0.0531499	0.804489	-0.471634	0.491941	-0.228844	0.0653877	-0.352293	-0.0349044	-0.794944	-0.138363	0.472573	-0.414936	0.0210375	0.0213982	0.467474	-0.00782248	-0.533806	0.219761	0.151177	-0.15124	-0.214558	0.779549	-0.399224	-0.0654091	-0.737818	1.24549	0.290953	-0.0240193	-1.95518	0.191346	0.309333	-0.828918
ENSG00000047249	ATP6V1H	protein_coding	ATPase H+ transporting V1 subunit H	-0.0452363	0.0408978	0.0950527	0.336531	-0.346864	0.355776	0.358488	1.25944	-0.443635	-0.205097	-0.0955824	0.161943	1.29006	-0.0675089	0.103451	0.0445685	0.198687	-0.42785	0.165706	-0.368419	0.37417	-0.117976	0.372797	-0.906838	0.118388	-0.0785155	0.0989221	0.249297	-0.124568	0.363108	0.667338	0.741636	-0.480659	0.860249	-0.263803	-0.196924	-0.227787	0.219207	-0.0855806	-1.08881	-0.22254	-0.00357537	-1.14798	-0.128745	-0.393564	-0.232847
ENSG00000111912	NCOA7	protein_coding	nuclear receptor coactivator 7	0.112269	0.20844	1.88508	0.237679	0.738068	-0.0464853	-0.759377	-0.459734	-0.754129	0.807247	0.121933	0.49193	0.477336	-0.621245	0.736724	0.391375	0.921923	-0.565863	0.887932	0.177955	-2.55863	-1.69327	-1.09982	-1.3251	1.30097	0.785415	-0.352892	0.296721	0.0132702	-0.988547	-1.0416	-0.548765	-1.89554	-1.47813	-0.0478109	-0.435211	-1.28246	-0.208957	0.447332	-0.985247	-0.180277	0.415553	-1.56189	2.33618	1.51858	1.25151
ENSG00000173762	CD7	protein_coding	CD7 molecule	0.962214	-0.157952	0.128455	-1.25825	0.204458	-1.24451	0.935965	0.148965	0.619705	0.0856943	0.556549	0.286356	1.21593	-1.06574	-0.462253	0.856735	-0.329145	-1.66401	0.976695	-0.16806	-0.815353	-1.35805	-1.20697	-0.174189	-1.10088	0.160207	-0.115044	-2.11995	-0.20263	0.171043	1.47364	0.607088	-0.0754437	-1.10222	2.43601	-1.07687	0.467008	0.15526	-0.801547	-0.989561	-1.85073	1.52604	-2.42689	0.755739	1.46681	0.706487
ENSG00000006016	CRLF1	protein_coding	cytokine receptor like factor 1	-0.482964	-1.21822	0.554668	-1.00489	-1.3807	0.255906	-0.61726	0.114918	1.32701	-1.07604	0.48672	-0.892971	0.0825516	0.547039	-0.622086	-0.352951	-1.39368	-0.473899	-0.974949	-0.198931	-1.16299	0.20791	-1.9068	-0.176249	2.25441	0.996245	-0.965756	-0.90997	0.972608	-0.701466	-0.228421	-0.0570747	-1.40285	2.93909	1.68084	-1.21075	0.878157	-1.69612	0.413232	-0.204412	-0.151864	1.11208	-0.175774	1.59223	0.484648	1.92858
ENSG00000135250	SRPK2	protein_coding	SRSF protein kinase 2	-0.636834	0.0464328	0.0204765	0.384768	0.236518	0.391788	0.241495	0.0255899	0.158498	-0.290889	0.55403	-0.0487036	0.532288	0.490431	0.741097	-0.124558	0.46791	0.100045	0.42323	0.298632	-0.334567	-0.649566	-0.0304009	0.048812	-0.178774	0.405755	0.155042	1.17352	-0.0154549	-0.480351	0.906094	-0.990127	-0.145309	-1.23165	-1.28618	0.188717	0.255538	-0.0860024	0.830211	0.0669828	-0.0226168	0.142165	1.00348	0.182094	-0.377739	0.180939
ENSG00000144057	ST6GAL2	protein_coding	ST6 beta-galactoside alpha-2,6-sialyltransferase 2	0.750584	-0.495102	-1.18715	-0.744049	2.53927	-0.468623	3.30405	-1.69587	2.23119	-1.46173	1.16343	-0.0567963	-1.94304	-0.710924	0.410962	-0.363156	0.711753	3.17249	-1.14196	-1.40509	2.54989	1.45315	-0.123006	0.777412	0.302963	-0.506177	-1.046	0.232621	0.793886	-0.36599	-1.33249	-0.581891	1.25254	-2.2056	-1.52667	-0.887586	0.363225	1.30129	-0.668768	1.78049	1.11279	-0.39272	-3.47375	0.368123	-0.726553	0.165096
ENSG00000198814	GK	protein_coding	glycerol kinase	-0.119608	0.280672	0.0527872	0.0653126	0.0159604	-0.348338	0.838385	-0.504426	-0.0569751	0.00810855	0.0987461	-0.269983	2.27427	-0.289578	0.779089	-0.415412	0.194822	0.824575	-0.382395	-0.389342	0.0985494	-0.00235251	-0.100344	0.53619	0.170578	0.435172	0.188711	-1.02578	-0.0509328	-0.398734	0.281649	-0.252988	-0.0717704	-0.814392	-0.596016	0.140954	0.288492	-0.221173	-0.397635	0.6139	0.344279	0.651481	-0.184537	-0.296411	-0.387122	0.220033
ENSG00000198435	NRARP	protein_coding	NOTCH regulated ankyrin repeat protein	-0.00347691	1.38251	0.686345	-0.702403	-0.186508	-0.504243	-0.247774	-0.471658	-0.832671	-0.183203	-0.680529	-0.129751	-0.911624	-0.0578329	-0.0991172	-0.578508	-0.297499	0.252747	-0.28173	0.54468	0.353487	-0.341401	-0.168756	-0.484363	0.0356248	0.584414	-0.0602877	-0.582518	-1.18162	-0.192456	-0.583647	-0.064461	1.01092	0.112795	-0.283149	1.08554	-0.47597	0.192074	-0.287793	0.24744	0.392679	-0.736365	0.752149	1.34796	0.276238	0.587291
ENSG00000139734	DIAPH3	protein_coding	diaphanous related formin 3	1.24563	-0.205968	0.241212	0.503144	-0.24483	0.782869	0.783418	0.238448	0.695533	-0.289692	1.09586	-1.61935	0.893461	-0.0482145	2.02221	0.6456	-0.0549676	1.1292	-0.234342	1.0955	-0.762455	0.404133	-0.383335	0.373855	0.326798	-0.429592	-0.458455	1.13299	-0.448743	-2.28568	1.32084	-2.27443	-0.83131	0.405383	-2.01348	0.170806	0.42242	-1.05575	1.26465	0.225158	0.643357	0.430976	1.82764	-0.23356	-3.18879	0.490651
ENSG00000170190	SLC16A5	protein_coding	solute carrier family 16 member 5	-0.976828	-1.30794	0.487075	-1.03262	1.70356	-0.526775	-0.457899	-0.414494	-0.778022	0.817513	-0.859311	2.43	-0.865731	0.651879	0.896711	-0.886851	0.5084	1.4766	0.898143	0.621665	-0.56229	-2.31585	-1.78396	-1.57067	0.338475	-1.48833	-0.214675	-1.21271	-0.442698	1.75114	-1.52366	0.366011	-0.227245	-1.37122	0.961342	-0.581239	-0.277274	2.23405	-1.02504	-1.62997	0.78867	-0.0164302	-2.25959	1.07162	1.29875	0.739222
ENSG00000099953	MMP11	protein_coding	matrix metallopeptidase 11	2.3482	-0.809586	1.5615	-1.36075	-1.06437	-0.239748	0.43837	1.0615	3.52748	-1.24875	1.32747	-1.4943	0.678644	-0.0921606	1.48005	0.648878	-2.2227	-0.160132	-0.162518	-0.14982	-0.887659	-0.0576486	-1.14846	-1.04941	0.906358	0.245848	-1.58023	4.90578	0.508464	-0.853188	-0.35047	-0.572279	-0.445597	-0.447033	0.437388	-0.800349	0.380495	-1.17928	0.516898	1.62051	0.0844532	1.84773	-0.170815	-0.466568	-1.99809	0.827792
ENSG00000225217	HSPA7	unprocessed_pseudogene	heat shock protein family A (Hsp70) member 7	1.03995	0.243985	1.39227	-2.13575	0.113082	-0.935576	-1.51802	1.3239	1.54102	1.13528	0.0049375	1.25729	0.310798	-0.139481	-0.816508	0.895289	-1.33438	-1.271	-0.383306	-0.899931	-2.10682	-0.68755	-0.867953	-2.33989	-0.446237	0.433175	0.871758	-1.50079	0.616823	-1.49909	-0.0942809	0.691281	-0.226478	-1.07597	0.323578	-1.42195	1.59778	1.06745	-1.32285	-0.70267	0.877452	1.37315	-1.21106	0.61378	-0.919817	1.67359
ENSG00000272031	ANKRD34A	protein_coding	ankyrin repeat domain 34A	-0.115254	-1.21656	0.488953	-0.278691	-0.252455	1.98472	2.94971	-0.369196	0.253381	2.88173	0.763075	-0.00826297	-0.491369	-0.736348	-0.908431	0.258158	-0.646795	-0.453837	0.503664	-0.842062	-0.115808	-0.20335	-0.110458	0.655136	-0.155724	-0.229787	0.21438	-1.603	-0.584893	-0.304492	0.494423	-0.157008	-0.463836	-0.389146	-0.0208209	0.502039	-0.0334559	-0.4126	1.27143	0.640879	-0.204422	-0.145303	1.30986	-0.811264	-1.03015	1.1167
ENSG00000042088	TDP1	protein_coding	tyrosyl-DNA phosphodiesterase 1	0.288348	0.0219582	-0.437914	-0.271477	0.0424088	-0.113135	1.09702	0.0628899	0.311821	-0.481322	0.807898	-0.635366	0.212181	-0.0959511	0.288075	-0.0764622	-0.191868	0.52556	-0.0177366	-0.193052	0.175577	1.24399	0.119284	-0.255491	-0.00641586	-0.180327	-0.182421	0.708495	0.119834	-0.406491	0.593078	-0.363914	0.0546326	0.198971	-0.588496	0.353053	-0.535141	-0.48841	0.352392	0.931417	-0.290429	-0.073349	0.554163	-0.112607	-0.755764	-0.788644
ENSG00000100095	SEZ6L	protein_coding	seizure related 6 homolog like	0.0159147	-1.2233	0.305463	-1.33643	1.52171	0.442307	-1.00973	-0.538059	6.99534	2.58117	0.163786	2.14217	-1.27066	-1.3216	-0.421175	1.26853	0.759118	-1.12459	4.84804	1.30402	-3.623	-1.3651	-0.00259237	-4.04333	3.12704	-1.04257	-1.00661	1.20474	-2.49664	0.572835	-2.13938	-2.44733	-0.142127	-3.51945	0.398123	-1.7244	-2.41748	1.4675	-0.544658	-1.1696	0.94902	1.34012	-1.69276	0.543804	-0.236004	3.68383
ENSG00000197747	S100A10	protein_coding	S100 calcium binding protein A10	1.94564	-0.300597	0.162616	-0.275576	-1.14464	0.931252	-0.950387	0.940734	-0.227179	-0.528636	1.08683	0.171525	3.14154	-1.43432	0.0913851	0.0189847	-1.36917	0.526237	-0.223008	-1.93105	-0.931207	0.421064	0.523317	-1.40517	1.0114	0.417455	1.06587	3.04102	0.0173076	0.713925	1.4725	0.621204	-0.262103	2.27097	0.317895	-1.59964	-0.36887	0.251819	0.0941908	-2.73579	0.692917	1.09872	-0.471542	-0.209346	-0.0166994	-0.900105
ENSG00000112972	HMGCS1	protein_coding	3-hydroxy-3-methylglutaryl-CoA synthase 1	-0.477485	-0.163314	0.420557	0.140923	0.713368	0.370237	-0.52727	-0.131836	-0.389221	-0.583223	2.3732	0.544174	2.39155	0.153956	0.750158	0.611649	0.659956	-0.264718	0.0382717	-0.31764	-0.147607	0.127361	0.0228775	-0.139521	-0.630949	0.219255	-0.104504	0.679908	-0.990356	-0.597848	1.60991	-1.01924	0.0752112	-2.21596	-2.04435	1.14254	0.608553	0.422905	0.180751	-0.0919963	-0.170346	-0.00616605	0.525802	-0.275376	-0.151756	-0.714232
ENSG00000177374	HIC1	protein_coding	HIC ZBTB transcriptional repressor 1	1.10495	0.0350938	0.542934	-0.736111	-0.472235	-0.177667	-0.727879	0.316348	0.951028	0.427547	-0.0872942	0.523552	-0.508641	0.020127	0.184255	1.14564	-0.0415528	-0.443192	0.166957	0.0418713	-2.12468	-1.7095	-2.18444	-1.29672	0.68161	-0.614627	0.205605	0.0543829	0.43424	0.139426	-0.646132	0.146928	-1.39751	-0.662574	0.535588	-1.58597	-0.357164	1.50145	-0.120719	-0.489548	0.816986	0.273693	-1.0373	1.71278	2.46867	0.597293
ENSG00000273033	LINC02035	lincRNA	long intergenic non-protein coding RNA 2035	-0.897097	0.790256	0.100166	-0.193713	0.211018	-0.266559	0.307716	0.0306002	-0.222189	0.402727	-0.221347	0.376051	-0.444241	1.06433	-0.106537	-0.46239	-0.158885	-0.0893011	-0.32824	0.335052	-0.185701	-0.458578	-0.341454	-0.0686739	-0.430076	-0.707765	-0.500435	-1.01652	-0.0867348	-0.0986589	-1.44829	0.548181	0.00603835	0.155782	-0.164976	-0.467472	-0.495434	0.273151	0.178847	0.495438	0.335892	-0.0569735	0.383747	0.237246	0.737222	0.209601
ENSG00000149927	DOC2A	protein_coding	double C2 domain alpha	-0.205021	1.19229	-0.195993	-1.6202	0.505476	-2.02025	0.413367	4.17756	-1.42708	0.377214	1.29409	1.40395	0.632826	-0.909997	-0.790555	-1.7586	-2.15409	-0.693581	1.88772	0.547914	1.89948	2.10418	1.35063	-2.47733	-1.18068	0.680571	0.288052	-4.39815	-1.19997	0.510476	1.32823	0.450176	0.0167763	-1.69144	-0.785756	2.1436	2.0146	0.71773	-0.886242	0.930257	2.03005	0.734379	-2.4075	0.188342	0.516766	-0.577068
ENSG00000104412	EMC2	protein_coding	ER membrane protein complex subunit 2	0.465023	0.575272	-0.198111	0.243557	-0.47801	-0.0387081	-0.549415	1.06621	0.287265	-0.301714	-0.200091	-0.241747	1.33985	-0.217433	0.224194	0.104809	0.281369	0.219504	-0.488209	-0.287911	0.485802	0.650914	0.220174	0.0800329	-0.497272	0.209701	0.0808431	1.03563	0.380004	-0.247389	0.100567	-1.23769	-0.211709	-0.0841058	-0.418901	-0.244311	0.308583	-0.137464	-0.0439017	-0.368253	-0.154774	-0.235464	-0.530662	0.219791	-0.413046	-0.0597775
ENSG00000104343	UBE2W	protein_coding	ubiquitin conjugating enzyme E2 W	0.535903	-0.0338144	-0.304724	0.65075	-0.171142	0.143773	-0.0164553	0.642292	0.242674	-0.134211	0.19978	-0.389635	0.498879	-0.0572988	0.37772	-0.100794	0.256589	-0.099671	-0.21938	0.187091	0.157772	0.408036	-0.126066	0.319234	-0.122965	-0.0806989	0.0621532	1.0037	-0.299814	-0.455672	0.437506	-0.266375	-0.355572	-0.499722	-1.39747	0.206556	0.00293142	-0.0847643	0.0238905	-0.0488488	-0.405859	0.431326	0.38741	-0.0433239	-0.0920906	0.0479842
ENSG00000187257	RSBN1L	protein_coding	round spermatid basic protein 1 like	-0.448551	0.480969	-0.192264	0.11391	0.640346	0.159072	0.262174	0.469725	0.664626	-0.154831	0.248936	0.00285528	-0.0853378	-0.422228	0.367919	-0.136567	0.315669	0.32909	0.158603	0.151906	-0.294229	0.213548	-0.107583	0.212543	0.125367	0.282147	-0.0734841	1.22099	-0.320459	-0.281276	-0.0731771	-1.10816	0.000169324	-0.487562	-0.844315	0.18912	-0.199216	-0.255093	0.764889	0.526183	0.230719	-0.336334	0.147638	0.0357698	-0.208224	0.210155
ENSG00000152518	ZFP36L2	protein_coding	ZFP36 ring finger protein like 2	-0.389626	0.376896	0.335657	-0.336435	0.831544	-0.499393	-1.04022	0.445668	-0.398256	0.547768	-1.26311	0.639993	0.455632	-0.885936	-0.666339	-0.0257068	0.0609659	0.155126	0.555454	0.451289	-0.53899	-0.149846	-1.789	-0.444438	0.527365	-0.228001	-0.212631	0.847252	0.25408	0.483831	-0.83564	-0.529578	-0.653355	-0.931198	0.148844	0.44679	-0.574643	0.957667	0.316155	-0.571678	0.795501	0.138489	-1.52384	1.37848	0.850233	0.707858
ENSG00000099194	SCD	protein_coding	stearoyl-CoA desaturase	-0.286582	-1.22355	1.68162	1.72339	0.472216	-0.040273	-1.30071	-0.367769	-0.335315	-1.49337	3.72759	0.928816	0.959795	0.0506487	1.72938	-0.0643463	1.86946	-1.27204	-0.40546	-0.0758049	0.444169	1.20738	0.150582	-0.775076	0.115019	1.5241	-1.94685	0.271249	-1.6176	-0.988067	3.34464	-2.0092	-0.415856	-1.88006	1.21795	1.35463	0.744939	0.199567	-0.0870798	-0.42627	-1.36222	0.830938	3.02809	-1.03421	-1.17933	-1.1254
ENSG00000137571	SLCO5A1	protein_coding	solute carrier organic anion transporter family member 5A1	-0.425653	0.102009	-0.228106	-0.450567	0.102572	1.36607	0.750003	3.59707	-1.49701	-1.20792	0.614955	-0.148605	1.90035	-0.26905	0.427927	-0.0301084	-0.533001	-0.777637	1.79406	-1.66487	-0.685762	-0.372435	-0.97807	0.889592	0.292959	0.317518	2.3468	1.85923	-0.140712	0.820977	-0.111726	1.30171	-0.549082	-1.37858	-1.19897	-1.62721	0.0561064	0.320204	0.0236702	-0.982525	1.42928	1.25575	-0.593523	1.39935	-0.865866	-3.08202
ENSG00000251136	AF117829.1	lincRNA		1.12173	-0.0485468	0.130756	-0.586943	-0.340776	-0.365167	-1.36846	1.85677	1.30503	0.0256869	-0.0413422	-0.627941	0.791388	-0.287429	-0.0395853	-1.69745	-0.662252	0.854246	0.450079	-0.517632	0.582669	0.854027	-0.0335382	0.255227	0.0186257	0.439726	0.937185	-0.0719157	-0.134928	0.255957	-0.244245	-0.695414	0.150438	0.793238	-0.4211	0.193214	0.681675	0.0104766	0.39403	-0.885289	0.089065	0.46092	0.280577	-0.245164	0.513196	-0.983587
ENSG00000196754	S100A2	protein_coding	S100 calcium binding protein A2	-2.69214	-1.85264	1.53641	-2.24371	0.0205072	-1.59419	-0.0563151	-0.232848	1.12764	1.45441	-0.733021	0.767326	0.96944	0.480989	0.970129	-3.6887	-1.44814	1.04438	0.0700493	-0.620857	-0.618723	0.853334	-0.62624	-1.40457	-0.0295869	2.49729	-3.99765	-4.72716	-0.113274	1.42257	-0.141661	3.2851	-1.38036	1.67035	3.94504	-0.570135	0.290708	-0.951909	-1.0885	-1.69059	0.354278	1.19672	-1.65505	1.1789	1.17549	1.81993
ENSG00000133169	BEX1	protein_coding	brain expressed X-linked 1	-1.48739	-1.98027	-0.669649	-1.97921	0.0893216	-1.35657	7.01582	-0.23814	1.857	-0.741123	-1.31149	1.85274	-1.49121	-0.213719	-1.42219	0.870227	0.77063	-0.379543	-1.46673	-0.723969	0.53179	2.4581	-1.85291	1.16817	2.43529	-0.860779	0.158448	-3.44364	-1.09541	2.99276	-2.26353	1.108	2.42823	-1.00111	-0.628152	-3.14923	-2.4818	3.76435	-1.58708	-2.08858	1.25095	-1.16148	-0.648301	1.15172	2.1572	-1.22537
ENSG00000177888	ZBTB41	protein_coding	zinc finger and BTB domain containing 41	-0.610909	0.676857	-0.175981	0.764098	0.68839	0.590516	0.226577	-0.0773607	0.0370282	-0.283473	0.0413963	0.108468	0.99066	-0.171273	0.15583	-0.105935	0.761651	0.0884904	0.163074	-0.0649393	-0.306275	-0.377833	0.0425429	0.554398	0.0653805	0.252954	0.191962	1.38048	0.108867	-0.612196	-0.249315	-0.741239	-0.179332	-1.06334	-1.6452	0.616979	0.134565	-0.296581	-0.126125	0.0942742	0.478181	0.0999393	0.536621	-0.179257	-0.681779	0.145247
ENSG00000224769	MUC20P1	unprocessed_pseudogene	mucin 20, cell surface associated pseudogene 1	-4.31061	0.276304	0.000297836	-0.185987	2.00068	0.385506	0.113803	1.12335	-0.505874	0.575592	0.411033	1.32411	0.766547	0.199345	0.192807	-3.3131	-1.46214	0.734721	-0.757375	0.158133	0.877979	-2.73543	-0.0100087	0.727017	0.00660693	0.396539	0.559371	-2.71811	1.7215	0.855859	-2.61403	-0.663294	-0.966161	-2.12039	0.705091	-2.19905	-0.262762	0.992855	1.34897	0.450268	1.2949	-0.538353	0.15046	0.42988	-0.558233	1.10849
ENSG00000110455	ACCS	protein_coding	1-aminocyclopropane-1-carboxylate synthase homolog (inactive)	0.201069	-1.30387	0.769687	-1.18302	-0.718122	0.039085	0.00991757	0.201772	-0.877406	0.717854	0.707578	0.536112	-0.433308	0.0831767	-0.795105	-0.360691	-0.582358	-1.50701	0.874649	-0.817104	-0.0776015	1.08079	0.241273	-0.0244203	-0.663726	-0.419384	-0.240861	-1.46032	-0.129692	0.108186	0.38161	1.00419	0.633459	0.876269	0.510257	0.21252	-0.219466	-0.0949658	-0.222535	-0.122849	0.456263	0.488444	-3.35964	0.164593	-0.139911	-0.333143
ENSG00000113812	ACTR8	protein_coding	ARP8 actin related protein 8 homolog	0.306261	-0.173571	0.167397	0.39139	0.628773	0.972329	-0.402011	-0.170264	0.151171	-0.374518	0.326963	-0.246295	0.134136	0.134739	0.182149	0.0461883	0.533206	-0.293988	0.0479169	0.905425	-0.00570486	0.13899	0.37023	-0.269564	-0.291735	0.00232217	-0.736179	-0.29425	-0.226819	-0.296331	0.0616647	-0.0891338	0.135989	0.197278	-0.222134	0.471565	-0.370389	-0.245272	-0.167889	0.228166	0.216865	-0.0157148	0.361259	-0.441703	-0.236181	-0.118283
ENSG00000237017	AC245052.4	antisense		-0.495445	-0.289169	0.362383	-0.940506	-0.531686	-0.356986	-0.778376	0.515552	-0.563208	0.952713	0.158306	-0.346605	-0.382361	0.0924209	-0.633461	-1.08097	-1.52979	-0.321599	0.999091	-0.422918	1.12503	0.765145	0.298262	-0.89656	-0.497935	-0.239783	0.522983	-0.934825	-0.456017	0.10829	-1.34046	0.532682	0.445893	-0.205455	0.135959	0.371356	1.11453	-0.0610025	1.34169	0.616844	0.245456	0.2919	-0.294532	0.272073	0.413569	-1.04751
ENSG00000183309	ZNF623	protein_coding	zinc finger protein 623	-0.135203	0.452372	-0.0925133	0.256479	0.601598	0.12107	-0.479895	1.54026	0.162245	-0.48044	-0.182089	-0.240405	1.09429	-0.111747	0.688995	-0.322533	0.0845575	0.12608	-0.546214	0.218195	-0.202834	0.213636	0.00899448	0.56898	0.207392	0.0383916	0.66069	1.72548	0.226472	-0.626531	-0.954178	-1.03227	0.261886	-0.966082	-1.03365	-0.000411922	0.725287	-0.3121	0.106251	0.190797	0.545937	-0.265866	0.498622	-0.246184	-0.958128	-0.122192
ENSG00000116285	ERRFI1	protein_coding	ERBB receptor feedback inhibitor 1	-0.0451106	0.331781	-0.269517	-0.615205	1.12671	0.528764	0.941399	-0.478259	-0.834475	0.48298	-0.603972	1.40627	-0.483285	-0.969116	-0.458149	-0.970317	-0.0981072	0.585508	-0.911394	1.40166	-0.983696	0.45784	-0.963084	-0.344277	0.840948	-0.250321	-1.31799	0.176753	0.581949	-0.991594	-0.848404	-1.20164	1.60296	-1.67444	-2.15244	1.37458	-0.0685648	-0.816419	-0.0175139	0.340778	-0.522589	-0.154898	-0.538868	2.09576	2.41334	2.32702
ENSG00000168404	MLKL	protein_coding	mixed lineage kinase domain like pseudokinase	0.331228	0.0843804	0.444703	0.047196	-0.620217	-0.264593	-0.794393	0.170541	-0.295735	1.0741	0.772734	0.365132	0.647105	-0.145338	-0.604299	0.591578	0.250993	-1.03936	0.200039	-0.0852458	-1.64003	-2.29333	0.235019	-0.808859	0.651709	0.0280149	-0.362029	-0.392555	-0.35641	-0.165297	0.918769	-0.194348	-1.01547	-1.01618	0.774135	-0.199285	-0.209341	0.60541	0.257758	-1.30502	-0.641337	0.797453	-0.432528	0.723091	1.69581	0.777748
ENSG00000144837	PLA1A	protein_coding	phospholipase A1 member A	0.335081	0.281602	-1.22782	-0.878601	0.384679	-1.27035	0.111948	0.919373	2.09965	-0.682276	0.973919	-2.00239	2.37601	-1.77074	1.4538	1.37742	-1.50997	2.87856	-1.75961	-1.5062	1.16582	1.72218	-2.28149	2.68583	-0.391198	-0.699814	-0.238496	2.43652	-1.33411	-1.40006	-0.183302	-0.556937	0.952741	-1.17572	-0.110898	1.67208	2.57923	-0.73031	0.0348752	0.270727	0.184112	-0.0380852	-0.455372	-1.07503	-0.286256	-0.82664
ENSG00000007908	SELE	protein_coding	selectin E	1.24794	1.84238	3.7636	2.0026	0.190641	-0.286951	-2.73161	-2.49792	-2.57811	2.66526	-1.18467	-0.156455	-2.96859	-0.431066	1.27295	2.75914	2.48003	0.353106	0.677464	0.660781	-2.43174	-4.38503	-3.16215	-5.07052	2.01176	0.0044842	1.24087	0.604636	-1.85092	-0.969524	-2.08492	-1.36211	-3.5015	-3.90182	1.31322	-1.98916	-4.07236	2.09289	3.48871	0.494577	2.04916	0.323684	-3.11841	3.92047	5.22064	0.220034
ENSG00000246090	AP002026.1	antisense		0.148505	-1.13609	0.187258	-0.934084	0.462354	-1.81543	-0.43129	-1.14753	2.13005	1.28556	-1.31287	0.83198	-1.06701	-0.300086	-1.66368	0.294712	0.128752	-0.200897	-0.301103	-0.223404	-1.43464	-1.347	0.666615	-1.10434	-0.36085	-0.908283	1.0819	-0.871971	-0.143571	0.924565	-1.53672	-1.42245	-0.374398	1.54885	1.41857	-1.25187	-0.0353502	0.742645	2.66831	-2.12354	0.540378	0.192749	2.98583	0.848511	2.00518	-0.254841
ENSG00000238249	HMGN2P17	processed_pseudogene	high mobility group nucleosomal binding domain 2 pseudogene 17	0.419668	0.813287	0.120048	-0.673274	-0.561714	0.323681	0.495631	0.101213	1.37217	0.0222131	0.252073	0.00139902	-0.225833	-0.429085	0.289785	-1.13429	-0.386515	1.12392	0.548749	-0.163222	0.159295	1.90972	0.389037	0.185027	-1.02214	-0.817204	-0.0455213	-0.242835	0.328056	0.561464	-0.171521	1.25878	0.0850489	1.30543	-0.213811	-0.164016	0.395826	-0.286433	-0.472925	-0.371828	-0.210474	-1.42833	-1.40032	-0.446243	0.490653	-0.611641
ENSG00000226696	LENG8-AS1	antisense	LENG8 antisense RNA 1	-0.621688	0.214424	-0.0554472	-1.10117	0.160859	-0.469095	-0.538558	0.434345	-0.569944	-0.2084	-0.299608	-0.138219	0.207065	-0.590261	-0.40317	-0.493157	-0.630562	0.0658342	0.220886	-0.0653922	0.96802	-0.598474	-0.0129194	-0.569433	0.213438	1.17459	0.395054	-0.0683565	-0.0510852	-0.248321	-0.679846	-0.492228	0.534587	-0.618485	-0.463537	0.500797	0.878946	-0.065582	0.900969	0.408416	0.672674	0.817431	-0.109982	0.450078	0.175663	-0.231315
ENSG00000106617	PRKAG2	protein_coding	protein kinase AMP-activated non-catalytic subunit gamma 2	0.850869	-0.320781	-0.314552	-0.0332485	0.118277	-0.218631	-0.14185	1.76437	-0.420412	-0.375245	0.154612	-0.139265	0.232241	0.622342	-0.07015	-0.0531652	-0.0224339	0.270158	-0.29142	0.468548	-0.219579	0.0300872	-0.843781	0.352309	-0.350827	0.479903	0.0148875	1.20405	-0.105502	-0.261623	0.644724	-0.474453	0.360533	-0.536367	-0.54065	0.0620692	0.285306	-0.30214	0.199991	0.214141	-0.246748	0.0460301	0.11474	-0.278919	-0.00661498	0.0739074
ENSG00000087586	AURKA	protein_coding	aurora kinase A	1.09307	-0.64047	-0.7809	-0.125327	-0.165149	0.419721	0.643328	0.27082	1.27417	0.0707679	0.432413	-1.80741	1.69175	0.196818	1.26636	0.731485	-0.778563	0.977749	0.657663	0.0149511	-1.22891	-0.0497477	0.173667	-0.199542	0.712845	0.067758	-0.438121	0.96183	0.386711	-0.95255	1.32771	-1.73942	-0.25227	0.111226	-0.489917	-0.350192	0.748831	-1.56302	1.01908	0.304031	0.197606	0.945527	1.86427	-0.0760035	-1.83885	-0.204318
ENSG00000169862	CTNND2	protein_coding	catenin delta 2	-0.956919	0.588978	-1.04409	-0.684061	0.67155	0.449628	1.74023	1.6732	-0.372908	-1.07924	0.43042	-1.41705	2.00565	0.682259	0.899761	-0.0488585	-0.232315	0.360048	-0.220244	-0.617485	-0.370915	0.394125	-0.736745	1.35386	0.538305	-0.701046	1.01529	-0.272493	0.658585	-1.21321	-0.496764	-0.0417624	0.694405	-0.91941	-2.0044	0.826116	0.720556	-1.07562	0.428441	0.200052	1.23367	0.388473	0.645412	0.126727	-0.634015	-0.640011
ENSG00000117154	IGSF21	protein_coding	immunoglobin superfamily member 21	0.65091	-1.12818	0.491479	0.602659	0.0531357	0.545042	2.19344	-1.0438	1.71033	3.99367	-0.422367	-1.18549	-3.11104	2.08253	-2.60565	0.65042	-0.774254	0.831196	-0.982226	1.57198	-0.221861	-0.772988	-3.3958	-1.49523	-0.756823	-0.00594747	-1.37885	-2.13117	-0.03174	1.73732	-0.137641	3.25035	0.0794132	1.69295	-0.168995	2.60697	0.500774	-1.77161	-3.10097	0.399908	-0.571291	-1.16058	-3.22944	0.881759	-0.934198	1.75768
ENSG00000177679	SRRM3	protein_coding	serine/arginine repetitive matrix 3	-0.354375	-0.911326	-0.0616462	-0.485707	-0.0301377	-0.850111	3.63642	1.39362	4.29109	0.679753	-1.00811	0.828155	0.623572	-0.111556	-0.949971	0.00200954	-0.715191	-0.723503	-0.286933	-0.558515	-1.61384	-0.718892	-0.981351	-1.35907	0.164545	-0.80488	0.402634	-0.266619	0.303099	0.973114	-0.770666	0.987052	-1.01115	1.17302	2.16331	-2.52173	-0.171851	1.54917	-0.618575	-1.93023	0.25524	-0.157661	-0.936007	0.110542	0.296057	0.893877
ENSG00000132639	SNAP25	protein_coding	synaptosome associated protein 25	-0.888468	-0.0439053	0.530092	0.451161	0.00733414	-1.14888	5.91361	1.53236	3.00543	0.875729	-1.6744	1.56321	-1.67828	0.167621	-0.860983	-0.324502	0.982108	-0.406255	-0.57706	-0.513373	-2.68878	-1.85582	-1.39635	-0.336401	3.17349	-1.92233	0.275156	-2.12332	1.03561	0.361872	-0.935625	-0.680973	-0.703157	1.25987	-0.463166	-2.2311	-1.80461	1.31008	-0.611747	-1.28601	1.20282	0.425177	-2.19788	1.59047	1.13164	0.593814
ENSG00000078487	ZCWPW1	protein_coding	zinc finger CW-type and PWWP domain containing 1	-0.16653	0.438844	-0.475896	-0.45489	-0.154569	-0.625835	-0.592058	-0.714389	0.293885	0.0278173	0.359412	-0.00394625	-0.664954	-0.736917	-0.901876	-0.333069	-0.185876	-0.417163	0.288193	-0.624783	-0.0994834	0.636655	0.136054	-0.24746	0.0525083	-0.260928	-0.708848	-0.468691	0.222033	0.508101	-0.237459	1.12968	0.0912593	1.08	1.63752	-0.443183	0.223139	-0.0986616	0.627267	-0.538785	0.224477	0.090124	0.497776	-0.329174	0.358571	-0.62561
ENSG00000155096	AZIN1	protein_coding	antizyme inhibitor 1	-0.291156	0.280537	-0.128871	0.756315	-0.0533359	0.546849	-0.115207	0.97747	-0.0627538	-0.154836	0.485257	-0.469086	1.06945	0.112271	0.417817	-0.347805	0.560214	-0.34128	-0.272373	0.301824	0.0875328	-0.325637	-0.035056	0.413081	0.138153	0.126916	0.331306	1.33578	0.066294	-0.47022	0.518422	-1.74394	-0.283226	-0.96294	-1.33483	0.157259	-0.0345129	0.051675	0.276427	0.168744	-0.029176	0.682087	0.358399	0.183514	-0.0619756	-0.223295
ENSG00000259354	AC025580.2	antisense		-2.7172	1.09579	-0.228785	0.579363	0.0651472	0.777147	-0.506668	-0.35885	-2.35248	-1.02112	-0.300517	-0.494671	-1.03537	0.0888126	0.158652	-0.427788	0.240899	-0.245906	2.84677	0.664911	0.995668	-0.0306023	0.717709	-0.309872	-1.38694	0.313757	-0.100215	-0.743084	-0.0193689	0.164888	0.432646	1.69923	0.82528	0.044289	-0.321304	-0.577232	-0.130293	-1.48591	0.571835	1.54758	0.826125	-0.251766	-2.68412	-0.790079	4.02403	-1.25145
ENSG00000115112	TFCP2L1	protein_coding	transcription factor CP2 like 1	-3.33735	-1.75031	-0.260258	-1.96655	1.26694	-0.497005	0.544994	1.84274	0.417972	1.21234	-0.0308034	1.75101	1.73587	0.723309	0.587398	-2.21541	-0.775124	-0.253821	-0.869801	1.04811	-0.618779	-0.418628	-0.334363	-1.25671	-0.298817	-0.817777	-1.82403	0.661281	0.822046	1.38581	-1.04629	1.13446	0.48027	-0.629868	-1.62047	-0.817955	-0.5903	-0.322613	-1.14262	-0.57391	-1.03366	1.15418	-0.043199	2.34402	0.654402	3.22945
ENSG00000147586	MRPS28	protein_coding	mitochondrial ribosomal protein S28	0.801026	0.0102616	-0.218534	-0.0550872	-0.807002	-0.793099	0.689297	1.0781	0.0631591	-0.314606	0.188982	-0.938808	0.760047	0.13397	-0.0499233	0.0630521	-0.573736	-0.116593	-0.359862	-0.285832	0.664564	1.2691	0.093572	0.262385	-0.122256	0.3826	-0.393922	0.445821	0.234639	-0.128601	0.823978	0.791189	-0.249159	0.474796	-0.274186	-0.00774357	0.202112	-0.342931	-0.494444	0.158313	-0.48921	-0.0401036	-0.377323	0.428869	-0.629153	-0.340447
ENSG00000095002	MSH2	protein_coding	mutS homolog 2	-0.310207	0.268497	-0.231386	0.0601543	0.43293	0.235398	0.165697	-0.167866	0.95849	-0.562443	-0.128058	-0.497264	0.355925	0.0782627	0.402891	0.123537	0.102319	0.510681	0.1484	-0.330035	0.084684	0.527525	0.0324713	0.753273	-0.221703	0.167612	0.0406088	1.07297	-0.121835	-0.431495	0.281402	-0.792051	0.195732	-0.451178	-1.42641	0.297119	0.786856	-0.635102	0.47159	0.422085	-0.31863	0.157521	0.521936	-0.0227118	-0.506319	-0.000412327
ENSG00000108691	CCL2	protein_coding	C-C motif chemokine ligand 2	1.30815	0.0145711	2.51297	0.203062	-0.918859	-0.9665	-1.50033	-0.503859	0.309941	3.35033	-0.974289	-0.00793428	-0.183355	-2.62752	1.1333	0.266865	0.0219744	-0.0507727	0.592093	-1.01957	-1.57853	-1.34606	-2.95252	-2.72801	2.30246	1.26894	-1.59119	-0.275018	-0.0393312	-1.38676	0.22269	0.751126	-3.8474	-2.18284	1.80992	-0.818619	-0.122198	0.328757	0.31558	-1.96232	-0.559178	0.187901	-1.76751	1.78293	4.05502	1.17608
ENSG00000147649	MTDH	protein_coding	metadherin	0.836506	0.370033	-0.313069	0.504229	0.220124	0.537281	-0.10858	0.930224	-0.36765	-0.479226	0.309316	-0.0438059	1.62287	-0.294742	0.676252	-0.278243	0.474501	-0.29007	-0.422511	0.316472	-0.0144098	-0.16161	-0.368113	-0.0333365	-0.371169	-0.0120196	0.0610712	1.68784	0.173283	-0.5491	0.455361	-1.62581	-0.138411	-0.824841	-1.15648	-0.14259	0.202273	-0.360063	0.180737	-0.430943	0.0197466	0.661437	0.499304	0.124252	-0.333351	0.261955
ENSG00000167657	DAPK3	protein_coding	death associated protein kinase 3	0.898674	-0.852346	-0.152379	-0.693783	-0.68075	0.0450493	0.0376559	0.415563	-0.282081	0.53171	0.334321	0.297987	-0.0658281	-0.101485	-0.531991	0.420833	-0.420447	-0.979925	-0.0110117	-0.547687	-0.0304456	0.214272	-0.100028	-0.296775	-0.0681351	-0.565811	-0.405878	-1.61932	0.563748	0.356559	0.58981	0.768945	-0.549003	0.210781	1.21892	-0.505094	-0.650101	0.218078	-0.165118	-0.407247	0.42335	0.0250909	-1.68574	0.183723	0.967778	0.25886
ENSG00000115159	GPD2	protein_coding	glycerol-3-phosphate dehydrogenase 2	-0.655668	0.0653389	0.207526	0.809252	0.671124	0.541828	-0.0287761	-0.835208	0.544956	-0.486297	0.583232	-0.0946546	-0.304621	0.292359	0.0483749	-0.234642	0.791858	0.675858	0.219941	-0.0762911	-0.0894697	-0.268118	0.822444	0.0162867	-0.246496	0.445934	-0.267745	0.425399	-0.167494	-0.169079	0.180101	-0.289751	-0.1203	-0.0147138	-0.570595	0.642274	-0.145803	-0.107264	0.212926	0.130778	-0.495895	-0.861849	0.0636803	-0.184546	-0.131329	-0.0574379
ENSG00000120963	ZNF706	protein_coding	zinc finger protein 706	0.356336	0.322162	-0.527634	-0.19444	-0.666292	-0.31579	-0.207927	2.12453	0.0203079	-0.428792	0.0656711	-0.40883	1.62003	-0.381635	0.212568	-0.262156	-0.480413	0.309948	-0.289974	-0.268238	0.235116	0.509952	-0.468603	0.427694	0.232834	0.207749	0.307694	0.80462	0.37186	-0.323133	0.806556	-0.772224	-0.258191	0.466376	-0.0526887	-0.295729	-0.0927774	-0.297359	-0.356343	0.0613558	-0.108974	0.925998	-0.698682	0.019249	-0.340954	-0.124894
ENSG00000135549	PKIB	protein_coding	cAMP-dependent protein kinase inhibitor beta	0.757214	0.0974569	-0.038382	0.345558	-1.81091	0.227138	0.76566	1.67087	-0.176358	-0.758712	1.25967	-1.45959	1.39548	1.49774	-0.607081	0.142438	-1.16431	-1.60597	0.811234	-0.490141	-1.34877	-1.53905	0.290244	1.43659	1.04094	0.519176	0.587064	-1.22083	0.152884	0.676944	1.12416	2.00081	-1.60126	-0.173727	-0.0782028	-0.299065	-0.102278	-0.556286	-0.47767	-1.56628	-0.374025	1.89389	0.497021	0.350524	-2.03125	-0.546511
ENSG00000182307	C8orf33	protein_coding	chromosome 8 open reading frame 33	0.00931361	0.598875	0.0486123	0.233865	-0.327887	0.305652	-0.480898	1.10558	0.041474	-0.47279	-0.392043	1.23561	0.522351	0.0320727	0.41836	-0.37357	-0.538527	-0.357157	-1.03338	0.430349	-0.149329	0.988182	-0.551616	0.18902	-0.0663942	0.0938237	0.271354	0.928758	-0.121073	-0.302076	-0.936773	0.251535	0.0272279	0.255293	0.324642	-0.193583	1.05437	-0.225121	0.0730174	0.0792235	0.117528	-0.53498	0.167568	-0.098765	-0.255236	-0.225647
ENSG00000157500	APPL1	protein_coding	adaptor protein, phosphotyrosine interacting with PH domain and leucine zipper 1	-0.0822003	0.166078	-0.129827	0.597496	0.698965	0.389097	-0.225174	-0.327691	-0.272799	-0.31234	0.220352	-0.015867	0.138177	-0.0872149	0.41155	0.118945	0.641344	0.304924	0.0532444	0.40914	-0.362319	-0.123255	-0.157478	0.372795	-0.163002	0.401845	-0.497099	0.94702	0.0601764	-0.569271	0.202573	-0.599816	-0.00528825	-0.258643	-1.02822	0.398809	-0.0568106	-0.118609	-0.0294314	0.500054	0.382263	0.0760466	0.670213	-0.365883	-0.136665	0.216884
ENSG00000205060	SLC35B4	protein_coding	solute carrier family 35 member B4	-0.755391	-0.341519	0.146036	0.411642	0.0875898	-0.141929	-0.0231809	-0.0882047	-0.113107	0.340391	0.0559612	-0.420372	-0.302039	0.520371	-0.564617	-0.562235	-0.107297	0.432748	-0.651578	0.411339	-0.147344	-0.0574185	-0.157861	-0.0542871	-0.185371	0.062315	0.301564	0.0357429	-0.608787	-0.698244	-0.458893	0.0553064	-0.242592	-0.718194	-0.184104	0.233703	-0.386866	-0.00593706	0.333709	1.43363	-0.308015	-0.343403	1.69316	0.0278106	0.294047	0.534099
ENSG00000263753	LINC00667	lincRNA	long intergenic non-protein coding RNA 667	0.171519	0.0830146	0.0060458	-0.569934	0.076814	-1.19976	-0.361542	-0.541415	0.684884	0.0283111	-0.233158	-0.0177452	-0.0870836	-0.117521	-0.927782	-0.41151	0.205796	0.00740319	-0.215074	-0.638379	-0.898287	0.268462	0.423292	0.381305	-0.126887	0.389892	0.302412	-0.140209	-0.158197	0.153825	-0.813318	0.182165	-0.226491	0.366769	-0.0724823	-0.205993	0.0142	0.35405	0.436979	0.0873966	0.352522	1.02414	0.0411195	0.461453	0.389807	-0.363257
ENSG00000156876	SASS6	protein_coding	SAS-6 centriolar assembly protein	-0.0566696	0.18394	0.0291108	0.445442	0.48095	0.321831	0.286198	-0.180222	0.594501	-0.371687	-0.78497	-0.276799	0.87702	-0.0663152	-0.00791793	-0.237455	0.298902	0.47117	-0.225161	0.065223	0.00844863	-0.049812	0.249932	0.899575	0.334429	0.903483	0.303405	1.30977	0.0458522	-0.57641	0.907951	-1.72348	0.60695	0.141612	-1.74803	0.273494	0.37379	-0.517889	-0.0697897	-0.0415151	-0.101688	-0.113966	1.22661	-0.643925	-0.752884	0.0701996
ENSG00000101003	GINS1	protein_coding	GINS complex subunit 1	0.419086	-0.247663	-0.335056	0.0813747	-0.00594872	-0.88075	0.546036	-0.459165	1.71777	-0.390242	0.286807	-0.310875	1.4446	0.215217	1.85531	0.614383	-0.46442	0.921202	0.647439	0.293883	-1.54238	-0.0342229	0.24818	-0.26842	0.280894	-0.361938	0.160374	1.21251	-0.298103	-0.506756	-0.184075	-0.635271	-0.276014	0.708285	-0.946603	-0.749392	0.909879	-0.420876	0.623919	-0.449513	0.3075	0.63393	2.05275	-0.125083	-1.0765	-0.32576
ENSG00000119535	CSF3R	protein_coding	colony stimulating factor 3 receptor	-0.224238	0.103663	1.04124	0.248874	1.08998	-0.0101431	0.249016	1.00631	0.0971558	0.416381	-1.10508	0.128916	1.09913	-0.61032	0.700689	-0.292384	1.33161	-0.703802	0.382694	-0.190726	-1.35463	-2.29374	-1.37523	-1.25483	-0.810176	-0.521633	0.289063	-0.460577	0.298018	-0.349604	-0.593322	-0.444733	-0.931819	-0.0801824	0.684921	-2.26219	0.311344	0.833696	-0.190976	-1.36791	-0.0595926	1.94443	-1.16968	0.931909	1.45236	0.760648
ENSG00000100201	DDX17	protein_coding	DEAD-box helicase 17	-0.0399724	0.162895	0.147581	-0.548789	0.091958	-0.200503	-0.294616	-0.178919	-0.373199	0.141915	-0.342491	-0.013109	-0.209559	-0.144532	-0.0755259	-0.579227	-0.372757	0.241843	0.074285	0.185067	0.412112	0.110997	-0.197554	0.192507	-0.505506	0.267705	-0.124169	0.351984	-0.119784	-0.276915	-0.30435	-0.0468608	0.230411	-0.164259	-0.92713	0.672308	0.309799	0.0999281	0.433563	-0.181452	0.443676	0.193484	0.174866	0.12077	0.326595	0.309028
ENSG00000176845	METRNL	protein_coding	meteorin like, glial cell differentiation regulator	1.43825	-0.0291662	0.166555	-1.0268	-0.256098	-0.520553	0.86525	-0.576924	0.0893846	-0.170464	1.07084	-0.705459	-0.405791	-0.991757	0.0695274	0.224877	-0.721584	-1.59454	-0.502544	0.0948222	-1.56086	0.0973645	-1.86072	-0.714369	0.457219	0.490611	-0.335621	-0.400066	0.675071	0.30071	0.181192	0.9924	0.177383	1.25076	1.02401	-1.02204	-0.0856585	-0.756156	0.0440232	-0.0409905	-0.0923227	0.443073	-1.98629	0.712488	1.63205	0.508477
ENSG00000111799	COL12A1	protein_coding	collagen type XII alpha 1 chain	0.104747	-0.808349	0.694672	1.58519	-0.295239	-0.28017	-1.15822	0.76852	0.369475	1.20072	-1.11524	0.777847	-0.784261	-0.359129	-1.34264	0.458311	3.52769	0.729409	-0.745786	-0.290148	-1.03288	-1.43335	0.125782	-0.923384	0.703993	-1.15715	-0.931624	1.27762	0.543611	-1.40064	-1.31049	-2.02944	-1.40326	-2.59467	-1.07209	0.231179	-1.23996	-0.971156	3.05292	-0.0444507	0.940986	0.774353	-0.876901	1.10367	1.22239	1.07998
ENSG00000163435	ELF3	protein_coding	E74 like ETS transcription factor 3	-0.858226	-0.142514	0.518868	-1.01517	0.46947	-0.172216	0.209923	-1.50225	-0.21627	0.257725	0.934759	-1.04787	0.805392	-1.74611	1.96099	-0.331625	-0.811226	1.29788	-0.212753	-0.308382	-0.399217	0.439133	-0.977107	-0.190672	-0.433193	1.25432	-1.85468	-2.17048	-0.440828	-0.48145	0.445164	0.315563	-1.19007	0.149668	0.600798	1.7677	0.115686	-1.51893	0.53725	-1.07402	-0.698876	-0.134799	0.427787	2.2594	0.499219	1.18657
ENSG00000167604	NFKBID	protein_coding	NFKB inhibitor delta	0.480573	0.255404	1.30421	-1.28555	-0.690439	-1.01286	0.568282	0.206865	-0.223333	0.314024	0.22246	-0.146527	-0.239228	-1.04115	-0.535615	-0.114405	-0.57534	0.0271334	0.139703	-0.555879	-0.443216	0.244291	-1.45306	-0.278082	0.555917	0.146709	0.0234801	-0.999867	-0.357431	-0.256937	-0.733262	0.880191	0.0159722	0.678222	0.154901	0.144677	0.765591	-0.0721219	0.647773	-0.775865	-5.22438e-05	0.160345	-1.30713	2.07892	1.0903	0.0366751
ENSG00000179348	GATA2	protein_coding	GATA binding protein 2	0.0372067	-0.137548	-0.107538	-0.597869	0.343751	0.585809	-0.987744	1.2858	-0.862911	-0.78626	-0.86972	-0.583321	0.507883	0.076162	1.06871	0.247672	-0.0912722	1.6065	-0.458617	0.818533	0.876884	0.475594	0.817898	0.793208	1.00288	0.173241	0.713423	-0.625687	-0.725992	-0.109235	-1.12914	0.00811685	-0.0340927	0.331226	-0.79133	-0.419764	1.30893	-0.52569	-0.154668	0.649066	0.260876	0.104586	-0.130074	-0.0440754	-1.13722	-0.717065
ENSG00000135845	PIGC	protein_coding	phosphatidylinositol glycan anchor biosynthesis class C	0.447491	-0.0556113	-0.306845	0.114247	-0.283717	-0.36434	-0.513596	0.495408	0.289771	0.0510937	-0.338424	0.0358408	1.03648	0.526297	-0.264911	0.146618	-0.246557	-0.173938	-0.247164	-0.334031	-0.374629	-0.037262	0.654764	0.345514	0.421621	0.451232	0.144342	0.171343	0.514879	0.160308	0.49991	-0.000669855	-0.721198	0.500524	0.327777	-0.82304	-0.23421	0.0668579	0.102499	-0.186909	-0.168204	0.296174	0.454424	0.234495	-0.541254	-0.332832
ENSG00000135540	NHSL1	protein_coding	NHS like 1	0.841598	0.00200929	0.410823	0.0746158	-0.183199	-0.135242	-2.25659	0.187589	-0.719479	-0.577093	0.331792	-0.606285	3.21615	0.267634	0.938291	-1.2294	0.558236	-0.281679	-0.092859	0.289719	-1.30843	-0.833513	1.11538	2.68478	0.826454	-0.210877	0.199046	1.07185	0.0277904	-0.731683	0.00901873	-1.05154	-0.568763	0.0674686	-0.72537	-0.669922	1.76078	-1.11717	0.656156	0.186148	-0.62963	1.03174	0.241986	0.21397	-0.905297	-0.28798
ENSG00000165025	SYK	protein_coding	spleen associated tyrosine kinase	-0.249822	1.93167	0.152343	-0.711253	0.858733	-0.900353	-0.7502	0.0819832	2.2296	0.509593	-1.20928	-0.254589	1.49409	0.411352	1.28833	0.419495	-0.138866	0.754185	0.386972	-0.746634	0.547375	0.738457	1.03121	-1.33731	-0.242448	-0.24859	-0.286352	-0.0799028	-0.571892	0.208837	-1.20945	-0.284049	0.333896	-1.31053	0.687507	-0.488495	0.37545	0.279331	0.0535444	-0.751467	-0.477115	0.954452	-0.651537	-0.454542	-0.735977	0.133557
ENSG00000167615	LENG8	protein_coding	leukocyte receptor cluster member 8	-1.03567	0.00333081	0.480626	-1.65396	0.152558	-0.230167	-0.361652	0.433624	-0.960807	0.600196	0.31788	0.27207	0.20869	0.100082	-0.237381	-1.14241	-0.828113	0.422159	0.285244	0.423261	0.563718	-1.21044	0.0833496	-0.322179	-0.297816	-0.042057	0.688187	-1.10133	-0.0407576	-0.016447	0.0210274	-0.651447	0.642328	-0.902859	-0.825574	0.348304	0.841996	0.0584369	0.647839	0.142041	1.0947	0.645032	-1.24822	0.601875	0.727828	0.0874969
ENSG00000185090	MANEAL	protein_coding	mannosidase endo-alpha like	-1.52288	-0.0815891	0.94817	0.804032	-0.0377614	1.28411	2.44449	0.298617	1.77784	-0.905419	0.257737	-1.28036	1.27279	1.40491	-1.49003	-0.261287	0.173261	0.114148	0.796516	1.00691	0.00201818	0.648769	-0.0391085	0.0521277	-0.556034	-0.00193714	-0.614019	-1.5277	-1.11759	-0.73245	0.592402	-0.0366984	0.494814	2.08594	0.432008	0.319169	-0.428733	-0.363097	-0.627889	0.985289	-0.187528	-0.958597	-2.11611	-1.38011	-0.324613	-0.962941
ENSG00000142731	PLK4	protein_coding	polo like kinase 4	0.346178	0.0415138	-0.435062	-0.29584	0.463842	0.218018	0.601105	-0.249197	0.424424	-0.537105	0.691937	-0.232596	0.509773	0.0119894	1.31154	0.318681	-0.403726	1.31099	1.00779	-0.0362846	0.0196636	0.304603	-0.129251	0.186157	0.128978	-0.0092458	-0.180093	1.23109	0.0527991	-0.626054	0.607621	-1.39675	-1.15402	-0.999455	-1.45607	-0.00277151	0.643617	0.0729613	0.499699	-0.303269	0.70913	0.800912	1.49709	-0.544226	-0.963723	0.00962796
ENSG00000168301	KCTD6	protein_coding	potassium channel tetramerization domain containing 6	0.36631	-0.491497	-0.445208	0.0326425	-0.0353018	-0.336856	0.435298	-0.0718407	1.03344	0.0698177	0.35425	0.0189103	0.0334698	-0.00939623	0.292814	0.0426381	-0.0785789	0.615274	-0.29414	-0.0234739	-0.542732	0.166828	-0.00794638	0.96746	0.368878	0.204197	-0.446254	-0.162151	-0.104536	0.0998228	0.240799	-0.19291	-0.00575299	0.526312	-0.136164	0.0658874	0.10063	0.196336	-0.587131	-0.289755	0.0641882	0.0804466	-0.105882	-0.183545	-0.0506634	-0.195503
ENSG00000136986	DERL1	protein_coding	derlin 1	0.37419	0.217548	-0.219045	0.333587	-0.395564	0.280616	-0.519498	1.0593	-0.0917128	0.0637878	0.108416	-0.169969	1.2516	-0.0559005	0.522851	-0.173558	0.0956978	-0.296843	-0.263711	-0.15889	0.217891	0.0554173	-0.0919364	0.081014	0.0700264	0.0956862	-0.0539838	0.85485	-0.225992	-0.209836	0.787335	-0.381031	-0.533544	-0.0991111	-0.219089	-0.0681304	-0.0612275	-0.21211	0.0223864	-0.225928	-0.422654	-0.365523	0.244441	-0.132717	-0.39443	-0.314577
ENSG00000196371	FUT4	protein_coding	fucosyltransferase 4	-0.00565895	-0.150063	0.0926731	0.00123567	0.427238	-0.259831	0.365348	-0.140527	-0.264002	-0.0446518	0.200013	0.540992	0.0404829	-0.086599	-0.253532	0.311107	0.285634	0.221261	-0.0466346	-0.375383	-0.150645	0.0129568	0.851697	0.136432	0.0432192	0.462275	0.109613	0.116701	0.560754	-0.152203	-0.0158916	-0.498355	-0.121979	-0.109327	-0.475167	-0.100584	-0.304047	0.402567	-0.266508	0.229242	0.105478	0.191093	0.620058	-0.209503	-0.223619	-0.474191
ENSG00000164221	CCDC112	protein_coding	coiled-coil domain containing 112	-0.169766	-0.0194789	-0.0284361	0.258012	0.0521712	1.02372	0.610135	-0.857957	0.535603	-0.0965323	0.683843	-0.586285	-0.311568	-0.584262	0.616387	0.419987	0.146893	0.964858	0.633262	-0.370581	0.108678	0.460549	0.127558	1.32628	-0.870982	0.463433	0.0927632	0.0159715	0.383055	-0.22258	0.641559	0.197038	0.390335	-0.247233	-1.74152	-0.0932572	-0.411736	-0.645408	-0.883349	-0.0215482	0.270143	0.0611488	-0.209062	-0.599639	-0.713797	-0.317746
ENSG00000081853	PCDHGA2	protein_coding	protocadherin gamma subfamily A, 2	2.16702	0.124258	1.50201	0.292247	0.166411	0.490504	1.90351	-0.989304	-0.991988	-0.571996	1.15435	0.0234178	0.528068	-0.972244	3.02064	-0.00814903	1.82903	-0.749354	0.174004	2.23857	-2.56914	-2.03264	-2.56509	1.05409	1.51134	2.25045	1.17899	-0.727222	-0.649615	0.432745	2.63551	-1.46661	0.145563	-2.01468	-3.88277	-0.424241	-0.983248	0.0274921	-0.429142	-0.648359	-0.128579	-0.583459	-2.14515	1.75586	0.393703	0.398481
ENSG00000226742	HSBP1L1	protein_coding	heat shock factor binding protein 1 like 1	-0.486907	0.504275	0.269371	-0.875195	-0.415457	-0.23792	0.309934	-0.0132037	0.544446	-0.157059	0.0230591	0.0770123	-0.358981	-0.147016	-1.71294	-1.50312	-0.365917	-0.183112	-0.754864	0.655745	-0.490328	1.54466	0.380273	-1.15	-0.563442	-0.450018	0.0710797	-1.71581	0.0712948	0.640323	0.344103	0.714376	-0.380084	1.38983	1.77355	0.0110382	-0.0122738	-0.202717	-0.766744	0.960827	0.375728	-0.39865	-0.409281	-0.082038	0.126655	-0.335381
ENSG00000117475	BLZF1	protein_coding	basic leucine zipper nuclear factor 1	0.278845	0.591911	-0.143761	0.381776	0.114492	0.792643	0.0627049	-0.490112	-0.290805	-0.347091	-0.0158994	-0.0818876	0.648544	0.15966	0.337496	0.153699	0.223965	0.451605	0.146866	0.174787	-0.0696038	-0.585027	0.154434	0.468689	0.411348	0.516395	0.000337466	0.588772	0.15023	-0.261715	0.733928	-0.489362	-0.117251	-0.983168	-1.58189	0.351547	-0.0484642	-0.0202017	-0.349627	-0.208604	-0.157911	0.288669	-0.147625	0.0292989	0.0241543	0.217206
ENSG00000156172	C8orf37	protein_coding	chromosome 8 open reading frame 37	0.221046	0.58518	-0.154121	0.140573	0.308588	0.435582	0.779876	1.08258	-1.05723	-0.00025848	0.836817	-0.121291	0.361749	0.0847658	0.188364	0.169663	-0.0113168	0.0540058	0.119143	0.296746	0.362557	-1.07392	1.34974	0.381378	-0.242686	1.08105	0.0388989	0.541463	0.213586	-0.915486	0.906331	-1.78945	-0.148565	-1.65928	-2.30175	0.178147	0.234854	-0.32685	0.0840944	0.644792	0.310966	0.735007	0.507581	-0.305609	-0.187538	-0.576678
ENSG00000181908	AP003774.1	lincRNA		1.40232	-0.229338	0.761749	0.192325	-1.0753	0.0679531	2.07676	-2.4351	0.355917	2.57208	0.062236	-1.33162	-1.68216	-1.1044	-2.09082	2.48227	-0.242657	1.64075	-0.286936	-0.677115	0.093785	0.0234426	4.6567	0.32807	-0.0902729	0.268559	-0.561831	-1.5777	1.1453	-0.494402	-1.22569	0.0354549	0.0220144	0.328827	1.06483	1.07808	0.388355	-1.24302	1.30355	0.506747	-1.5027	-0.882253	-0.0635154	-0.351822	0.73137	-1.53384
ENSG00000124102	PI3	protein_coding	peptidase inhibitor 3	-5.68115	-1.70914	3.04796	0.76385	2.14585	-0.094969	1.20597	-0.996434	1.08552	2.26991	0.258737	2.15916	-0.746123	-2.05727	3.28722	-5.68115	0.579847	0.047616	1.71395	0.106417	-0.346998	1.00213	0.540783	-1.66599	-2.68907	-0.517765	-3.44394	-3.17251	2.22623	-0.5929	-1.9924	1.25978	-1.60206	0.381864	3.85638	-1.50456	-2.02168	-1.62228	-2.12228	-1.81745	0.856934	0.723941	-5.68115	0.477065	-1.40184	0.676313
ENSG00000069275	NUCKS1	protein_coding	nuclear casein kinase and cyclin dependent kinase substrate 1	0.120394	0.42103	-0.315114	0.532531	0.373059	0.277564	-0.520206	-0.244179	-0.187271	-0.193857	0.0126379	-0.103954	0.761957	0.165549	0.178824	-0.0627508	0.535694	0.585666	-0.223799	0.326737	-0.117372	0.306297	-0.161646	-0.18057	0.359086	-0.0644321	-0.207178	0.381484	0.339996	-0.339941	-0.593958	-0.162142	-0.307781	0.30422	-0.265185	-0.307567	-0.224035	0.0308515	-0.17252	-0.10816	0.135815	-0.0978764	0.0558493	0.220104	-0.100063	0.00393345
ENSG00000027869	SH2D2A	protein_coding	SH2 domain containing 2A	1.95395	-0.175857	0.27875	-0.840774	-0.461812	-0.994902	0.0522168	-0.185769	0.729604	0.568825	-0.787428	-0.000819816	1.32132	-1.09529	-0.175063	1.08311	0.156414	-1.29885	-0.760457	-1.14637	-1.79072	-1.49046	-1.154	-0.402318	-0.676219	0.553438	0.272378	-0.754018	-0.0877057	0.188681	0.649594	0.404832	-0.399377	-1.29486	2.5944	-0.410422	0.0825602	0.394265	-0.276821	-0.548833	-1.98899	1.60812	-0.662185	1.21343	0.533198	0.257067
ENSG00000275888	AC132872.3	antisense		-0.773389	0.21253	0.698487	-1.59242	-0.18604	-0.0636217	-0.362769	0.816377	-0.341292	0.82344	0.758763	0.164047	0.85874	0.0740964	-0.270595	-1.54657	-1.1707	-0.24974	-0.318823	0.662551	0.542018	-1.39864	-0.798422	-0.47605	0.143298	0.121397	0.967959	-1.37965	0.0954827	-0.339205	-0.933798	-0.0407691	1.6711	-2.39834	-1.89666	0.838939	0.716166	-0.121781	0.849298	0.276759	1.37903	0.937157	-1.36956	1.56804	2.09637	0.231606
ENSG00000183066	WBP2NL	protein_coding	WBP2 N-terminal like	-0.514013	-0.636697	-0.0664098	-0.0807545	-0.877856	-0.270799	0.065406	-0.171842	0.252749	-0.672998	-0.178103	-0.353533	-1.17197	-0.0176257	-1.25942	-0.351613	-0.400092	0.277658	0.909479	-0.392765	1.01085	0.586175	-0.566995	-0.45202	-2.07896	1.09933	0.0686781	-0.479553	-0.416224	-0.141258	0.954141	0.443237	0.655082	0.974443	0.0728837	0.869269	0.322912	0.255596	-0.118108	0.880009	1.01515	0.303073	-0.356612	-0.338271	-0.0160982	0.851895
ENSG00000075426	FOSL2	protein_coding	FOS like 2, AP-1 transcription factor subunit	0.108225	-0.156157	0.398689	-0.600707	0.756345	1.08173	1.13092	-0.644234	-0.584314	0.798738	-0.588174	0.494395	-0.313652	-0.863422	-0.440593	0.22467	0.431862	-0.413792	-0.778238	0.0609198	-1.1219	-1.85824	0.204755	0.409891	1.02156	-0.851826	-1.09777	0.412968	0.0457447	-0.662443	-0.986184	-0.533736	0.469858	-1.05854	-0.742979	1.52301	-1.41605	0.083736	1.38387	-0.642215	-0.370357	-0.0860024	-0.18523	1.95392	2.4143	1.19742
ENSG00000240219	AL512306.2	lincRNA		-3.05573	1.35172	0.704303	-1.46579	-1.62067	-1.21193	-0.336327	1.7833	-1.04161	0.25201	0.26207	-0.438216	0.293774	-0.53061	-2.06704	-1.25993	-0.809709	-2.75267	1.72133	0.000886821	0.611411	-0.250399	0.158495	0.318472	-0.98807	-0.502849	1.45155	-4.08068	1.24396	0.603319	0.0588109	0.687956	1.31773	-0.583889	-0.0685832	0.268504	0.00956559	-0.638901	-0.00725375	1.08996	0.961399	0.688872	0.235184	0.615101	0.289149	-0.983938
ENSG00000154734	ADAMTS1	protein_coding	ADAM metallopeptidase with thrombospondin type 1 motif 1	0.0409678	1.3351	0.756633	0.472662	0.343304	-0.446188	-1.24249	0.163019	-1.45151	0.749357	-1.22176	-0.161002	0.658446	1.33139	-1.52525	1.62265	1.30059	-0.409007	-0.422682	0.933816	-3.58944	-3.57581	0.463689	-0.940297	2.90849	-0.761564	-0.186965	-0.00183323	-0.665991	-0.90456	-2.46901	0.220081	-2.04601	0.635323	-1.99909	-1.85122	-1.93376	1.63523	1.93099	-1.38284	-0.304448	0.228284	-0.42276	3.1564	3.07713	1.50428
ENSG00000164823	OSGIN2	protein_coding	oxidative stress induced growth inhibitor family member 2	0.848586	-0.330946	-0.20099	0.528307	-0.255322	-0.612213	-0.0243194	0.936697	0.705701	-0.497334	0.722417	-0.312257	1.5248	-0.300985	0.540074	0.0223496	0.236368	-0.159502	-0.208639	0.0916094	-0.378922	0.141645	-0.3194	0.684221	0.487797	0.25831	0.135177	0.904877	0.264041	-0.714496	0.723935	-1.51252	-0.621696	0.152819	-1.14449	-0.149813	0.0991713	-0.144852	0.131717	-0.552676	-0.248516	1.08744	0.0753383	0.650269	0.0191581	-0.0340061
ENSG00000075240	GRAMD4	protein_coding	GRAM domain containing 4	-0.853327	-0.185886	-0.122591	-0.609743	-0.215698	0.503405	0.148575	1.08386	0.31397	0.650519	-0.193936	0.477317	1.38006	-0.134115	-0.875982	-0.515623	0.103147	-1.2377	-0.808833	0.898219	-0.783369	-0.646608	-1.00387	-1.24195	-0.0668765	-0.286618	-0.220566	0.344916	-0.391814	-0.233409	0.644732	-1.08196	-0.694123	0.257408	0.152269	0.21474	-0.967941	0.492052	1.53437	0.384037	0.0526715	0.0398631	-0.855887	1.37773	2.27021	0.132416
ENSG00000184898	RBM43	protein_coding	RNA binding motif protein 43	-0.353295	0.798875	0.179137	0.69967	0.510138	0.378318	-0.27256	-0.136377	-0.282795	0.238756	1.01766	0.586337	0.0183889	0.100079	-0.0816109	0.824878	1.07825	0.604692	0.503833	-0.657972	-0.753873	-0.987156	0.685832	-0.839842	0.342119	0.316689	0.383464	0.693984	0.38589	0.0140665	0.275436	-0.735901	0.122232	-2.67037	-0.685974	0.045023	0.0251596	0.583217	-0.340218	-0.526293	0.910104	-0.213462	0.0997045	-0.335963	-0.747165	-0.192781
ENSG00000119986	AVPI1	protein_coding	arginine vasopressin induced 1	0.324432	-0.492638	0.178874	-0.913162	0.846118	-0.669284	0.393116	-0.502196	-0.282917	0.411345	-0.604865	1.24947	-0.612304	0.246672	-0.649432	-0.000553353	-0.0631067	0.0333007	-0.000738371	0.581157	-0.918139	-0.549767	-0.39947	-0.8346	0.627904	0.0315327	-0.801552	-1.64035	-0.140985	1.47307	-0.525157	0.76927	-0.652904	0.892843	1.60733	-1.07946	-1.10764	0.763328	-0.0467336	-2.0664	0.441854	0.0133625	-1.47442	1.65715	0.822943	0.682147
ENSG00000267508	ZNF285	protein_coding	zinc finger protein 285	0.156351	0.197469	-0.458555	0.473305	0.102663	0.10983	-0.348602	0.695183	-0.0645128	-0.147624	-0.3383	-0.740882	0.806732	-0.343458	-0.145971	-0.522674	0.150742	-0.271926	-0.144806	0.233566	0.197092	0.24974	0.668185	0.596836	0.476729	0.169705	-0.00915443	1.16295	0.146438	0.227281	0.39532	-0.0459652	0.606984	0.643932	-0.191376	-0.0186511	0.150613	-0.182792	0.312273	-1.25279	-0.573782	-0.184732	0.296403	-0.163501	-1.08447	-0.585423
ENSG00000050393	MCUR1	protein_coding	mitochondrial calcium uniporter regulator 1	-0.0896566	0.341818	0.0815026	0.513683	0.16282	0.693733	-0.697393	-0.256221	0.376204	-0.193889	0.151623	-0.125057	-0.367705	0.237065	-0.23863	-0.00374215	0.75172	0.0886342	-0.118556	0.595003	0.0555561	0.0226707	0.580485	0.566474	0.0491972	0.301014	0.271631	-0.0806369	-0.157873	-0.202098	0.330078	-0.281914	-0.153937	0.0137433	0.155357	-0.151027	-0.443175	-0.151964	-0.244958	-0.582972	-0.146664	0.00480977	0.108294	-0.237623	-0.303324	-0.637904
ENSG00000135476	ESPL1	protein_coding	extra spindle pole bodies like 1, separase	0.816897	-0.586179	-0.0794893	-0.0887169	0.228673	0.923174	0.455762	0.546858	1.51631	-1.24984	0.459102	-1.35725	1.87854	0.329137	1.77598	0.752449	-1.23871	0.891064	0.523554	0.19866	-0.372843	0.104461	-0.572085	-0.296818	0.193387	-0.432398	0.258878	1.21845	0.876244	-1.40084	0.283852	-2.10973	-0.665928	0.0707766	-0.881507	-0.528266	1.38864	-1.57457	1.09827	0.428	0.849304	1.28042	1.76761	0.418423	-1.68457	-0.00845358
ENSG00000012223	LTF	protein_coding	lactotransferrin	-6.0544	-1.80072	2.82988	-1.81148	4.93106	1.52827	-0.459886	-0.0256956	-1.13579	3.08615	-2.27087	4.38083	-0.767004	0.00650893	0.12787	-1.50558	1.85179	-0.541414	5.36219	1.64696	-4.63859	-3.20403	2.22804	-1.87822	-2.66503	-2.45522	-5.2773	-3.64632	1.73348	1.89463	0.068652	-1.124	-4.05583	-1.13554	5.4736	-5.44028	-1.27976	-0.530209	1.10164	-5.28316	-0.00105582	1.32243	-6.02621	1.60915	-1.4223	2.5608
ENSG00000020256	ZFP64	protein_coding	ZFP64 zinc finger protein	-0.36167	0.0261589	-0.0783535	0.112943	0.328248	0.215963	0.235694	0.25338	-0.251119	-0.396766	0.238452	-0.151396	0.684057	0.145634	0.402767	0.107407	0.229077	-0.0666085	0.20219	-0.104254	0.0706546	-0.175265	0.0191306	-0.153159	-0.109772	-0.11844	0.197577	0.631397	0.122346	-0.240167	0.207472	-0.487522	0.182862	-0.0412237	-0.318681	0.0685335	0.38299	-0.340318	0.0124913	0.0420007	0.27823	-0.0429936	0.0197141	-0.15056	-0.645976	-0.155418
ENSG00000135829	DHX9	protein_coding	DExH-box helicase 9	-0.317368	0.344534	-0.0321611	0.321309	0.308013	0.414407	0.321532	-0.28265	-0.103535	-0.220297	0.00899941	-0.117925	0.514775	0.207975	0.65212	-0.0248491	0.256965	0.200953	-0.262755	0.136686	0.350154	-0.14061	0.0258318	0.0425818	-0.232805	0.18534	0.00258981	0.67169	0.127312	-0.327545	0.0533541	-0.164902	0.205343	-0.799733	-0.851568	0.256369	-0.0212115	-0.362692	-0.437277	0.277477	-0.0379929	0.138648	0.538516	0.0448738	-0.0426523	-0.189341
ENSG00000177519	RPRM	protein_coding	reprimo, TP53 dependent G2 arrest mediator homolog	-0.407749	-0.67332	0.380714	0.166952	-0.311745	-1.087	-1.14761	0.407237	0.473415	0.420504	0.122505	1.21707	0.147827	0.0194101	-0.0341484	0.808653	0.291742	0.243301	0.272002	-0.363106	-1.40481	-0.658269	-1.98911	-0.853948	1.73695	0.0952409	0.01857	-1.79336	1.77914	0.0172042	-0.223226	1.35114	-1.72853	-1.332	0.89327	-1.29401	-0.871251	1.81155	-1.12248	-3.54327	1.37556	0.585171	-2.29935	0.747488	1.41305	0.880016
ENSG00000150977	RILPL2	protein_coding	Rab interacting lysosomal protein like 2	-0.119564	0.453098	-0.428275	-0.318634	0.110945	-0.560385	-0.383503	-0.431469	-0.617985	0.0315232	-0.354877	0.587808	-0.537054	-0.0149713	-0.37592	0.251883	-0.330091	0.27817	0.0843848	-0.317537	0.1124	0.256218	-0.811834	-0.107627	-0.0405654	0.319364	-0.425539	-1.12678	0.434406	0.585482	-0.208993	1.18174	-0.0668001	-0.134272	0.994467	-0.286202	-0.242764	0.392206	-0.137483	-0.0337397	0.207805	0.231497	-1.11211	0.0694224	0.120473	0.857218
ENSG00000107798	LIPA	protein_coding	lipase A, lysosomal acid type	-0.214868	0.167259	0.65923	0.956256	0.209103	0.200032	0.340073	0.895475	-0.276205	0.533801	0.763501	0.417915	0.14753	0.266659	0.210284	-0.207497	0.704023	0.0112666	0.118311	0.0674133	-1.27474	-0.796032	0.471655	-0.491507	-0.807124	0.37966	-0.208894	0.61582	-0.63742	0.0788812	0.941075	-0.273201	-0.861407	-0.840821	0.335587	0.570086	-0.594999	0.944454	0.0219863	-0.510731	-0.240415	0.486289	0.858461	0.206836	-0.517505	-0.206152
ENSG00000261578	AP003119.3	sense_overlapping		0.270744	0.139935	0.21779	-1.06377	0.109822	-0.920811	-0.133802	0.0465887	1.9058	-0.595998	-0.338613	-0.175376	-0.337781	-0.0418346	1.22933	-0.630615	-0.510705	0.0687299	-2.66213	-0.304932	-0.184702	-0.727762	-0.705551	-0.144212	0.00820198	-0.25215	0.295332	1.66125	0.288499	-0.88681	-0.0894201	-0.202386	1.36715	-0.152236	-0.391914	-0.22045	-1.20232	0.179689	-0.113897	-0.974246	0.578353	-0.543773	0.286413	-0.22877	0.669824	0.317015
ENSG00000164603	BMT2	protein_coding	base methyltransferase of 25S rRNA 2 homolog	0.191885	-0.297236	-0.270137	0.518058	0.462033	0.0449644	-0.116933	0.213612	0.262088	0.282373	-0.110279	0.274284	-0.0522434	-0.224132	0.0341468	0.120801	0.319219	0.805668	0.127631	-0.277319	-0.00725568	-0.0225791	0.396129	0.155107	0.639618	0.377997	0.149025	0.892672	-0.538839	-0.12475	-0.34215	-0.761598	-0.456185	-0.919683	-0.508855	-0.0260241	-0.020418	0.0996788	0.622417	-0.127428	0.287626	-0.0744902	0.214914	0.0190971	-0.520917	0.254193
ENSG00000163599	CTLA4	protein_coding	cytotoxic T-lymphocyte associated protein 4	1.56396	-0.101972	0.929663	-2.04459	0.015635	-1.10206	1.02051	-0.866113	5.79213	-0.379578	-0.98258	-0.287276	1.869	-1.80651	0.0407511	1.34281	0.212801	-1.07886	0.0852916	-1.64174	-0.999818	-1.14471	0.225865	0.190656	-0.979603	0.676723	-0.176837	-0.222376	0.193862	-1.25418	-0.703044	1.23738	0.018623	-0.148029	0.587527	-0.79135	0.634355	-1.18973	0.399604	-1.79615	-1.71932	2.33878	-1.39457	1.08269	-0.675419	1.0498
ENSG00000049541	RFC2	protein_coding	replication factor C subunit 2	0.362635	0.348768	-0.45494	-0.495375	-0.660583	-0.281015	0.229454	0.395674	1.3534	-0.299826	0.207514	-0.63497	0.732844	0.0719284	0.170431	0.0465647	-0.778443	0.274965	0.0766904	-0.26786	0.580429	0.772788	-0.114327	0.119838	-0.313051	0.272212	-0.156456	0.34242	-0.315063	-0.18114	0.706298	0.464115	-0.345844	1.18753	0.647273	-0.212136	-0.615014	-0.480496	0.247312	0.131724	-0.358102	-0.0634256	0.186132	-0.212635	-0.17845	-0.128373
ENSG00000170632	ARMC10	protein_coding	armadillo repeat containing 10	0.272704	-0.00335405	-0.379029	0.118444	-0.14531	-0.381279	0.222035	0.669961	0.702693	-0.355549	0.499386	-0.590406	0.0139266	-0.177305	0.0786705	-0.0939804	-0.30971	0.242674	-0.341029	-0.183924	-0.0617736	0.613377	-0.163762	0.5418	0.266679	0.445722	-0.13271	1.29913	-0.0273451	-0.289409	-0.0221025	0.13316	0.00432747	0.216973	0.0129793	-0.00180745	0.303243	-0.471921	0.263243	0.20028	-0.182755	-0.28536	0.700125	-0.0708803	-0.382649	-0.184995
ENSG00000178177	LCORL	protein_coding	ligand dependent nuclear receptor corepressor like	-0.0534421	0.225021	-0.0202709	0.563622	0.714935	1.73388	0.374025	-0.137674	-0.0866611	-0.68442	-0.354999	-0.324388	-0.769603	0.176079	0.670859	-0.0826914	0.700897	0.506207	-0.222685	0.823917	-0.037312	-0.227589	0.39142	0.805738	-0.0937994	-0.108011	0.372499	1.02491	-0.111544	-0.854211	0.577876	-0.302895	0.586088	-0.982729	-1.91868	0.762922	-0.123682	-0.385356	-0.586762	0.475426	0.792124	-0.00113705	0.4577	-0.883129	-1.12655	-0.0759579
ENSG00000144320	LNPK	protein_coding	lunapark, ER junction formation factor	-0.0823643	0.118515	-0.231453	0.722804	0.411524	0.583059	0.730675	-0.371056	0.429474	-0.129583	0.133527	0.0868068	0.505526	-0.0405571	0.126198	0.36849	0.897538	0.409414	-0.0126905	-0.813807	-0.306001	-0.330775	0.126268	0.670781	0.325401	-0.0889127	0.172909	0.561772	-0.918346	-0.417912	0.266897	-0.927213	-0.156815	-0.529897	-0.899707	0.328752	-0.135636	-0.0123435	1.12687	0.207733	-0.0966321	-0.767811	0.650812	-0.360765	-0.294326	0.101827
ENSG00000106038	EVX1	protein_coding	even-skipped homeobox 1	0.47068	-0.900042	-0.205258	-0.365385	0.951322	0.888575	-1.6874	-1.00806	-1.96446	-0.577029	0.187581	0.461488	-1.42025	-0.989956	2.04157	-1.40338	0.0494954	1.27119	1.44083	0.679352	0.813961	1.4149	-3.1578	-2.11308	0.371455	1.08794	-0.694077	-1.50745	1.51195	0.564167	-0.16779	2.37241	-0.666202	-2.91923	1.0212	0.390709	0.00778092	1.54426	-1.28389	-0.792	0.583188	0.883122	-4.74921	1.7168	0.449351	-0.683562
ENSG00000145020	AMT	protein_coding	aminomethyltransferase	-1.08014	-0.340343	0.248097	-1.51422	0.513828	-1.45893	-0.332274	0.412036	-0.678879	0.585386	-0.417139	1.59763	0.392477	0.147536	-1.21735	-1.28601	-0.25005	-0.210218	0.510295	0.224827	-0.323904	-0.140688	-0.340692	-1.19859	-0.457687	-0.859878	0.377078	-2.61433	-0.192383	1.76542	-1.56731	0.338365	-0.240399	1.54242	0.675085	-0.566862	-0.118576	1.43223	0.229681	2.18273	1.26547	0.479663	-2.17401	0.673417	0.740247	0.221593
ENSG00000077238	IL4R	protein_coding	interleukin 4 receptor	0.593051	-0.702365	0.272113	-0.30814	0.17053	0.104723	-0.629111	-0.17959	-0.530079	0.408365	0.643982	0.676128	0.334519	0.751898	0.798232	0.0893448	-0.0303578	-0.410839	0.00268852	-0.100156	-0.582079	-0.81657	-1.33795	-0.668266	0.281507	0.26381	-0.579603	-0.490671	0.258387	0.333722	0.314156	0.336968	-0.318372	-1.57034	0.00336178	-0.307993	-0.0387288	0.458954	-0.835906	-1.45656	-0.436792	0.405999	-1.22296	0.736944	1.40835	0.630601
ENSG00000104442	ARMC1	protein_coding	armadillo repeat containing 1	0.495885	-0.307099	-0.157213	0.386768	0.0559483	0.152801	0.0105876	0.721426	0.588848	-0.29203	-0.351422	-0.115652	0.52281	-0.702982	0.546686	0.156114	0.156792	0.38762	-0.26538	-0.103517	0.159883	-0.392928	-0.0808915	-0.131216	0.170537	0.12789	0.152974	1.41392	-0.0235475	-0.264083	0.558579	-0.586899	-0.112904	-0.380857	-0.947659	0.0197847	0.127306	-0.122234	0.142335	-0.350174	-0.114859	0.704358	0.614773	0.148526	-0.272789	0.131465
ENSG00000144744	UBA3	protein_coding	ubiquitin like modifier activating enzyme 3	0.405669	0.000315823	-0.0399869	0.168948	-0.172988	0.0553451	0.142749	-0.255095	0.362052	-0.358774	0.109963	-0.141328	0.412247	0.236095	0.645676	0.165597	-0.0603767	0.660835	-0.035372	0.251416	0.0836498	0.341196	-0.0656019	0.277788	-0.470151	0.243042	-0.135894	0.192943	-0.19115	-0.0793995	0.115376	-0.346754	0.026285	-0.835046	-0.956622	0.232485	0.389404	-0.129983	-0.342562	0.0596898	-0.0767425	0.521254	0.187823	-0.114612	-0.171219	0.173778
ENSG00000274012	RN7SL2	misc_RNA	RNA, 7SL, cytoplasmic 2	-1.48577	-0.979677	-0.860921	-1.14981	-0.724023	0.249747	0.571929	-0.813724	-0.0762113	0.679282	0.508026	0.735946	-1.06632	-1.48789	0.102696	-0.519094	-0.725483	-0.891942	0.784348	0.411866	0.391266	-1.4243	0.65189	0.744971	-1.29545	-0.616968	0.119233	-1.36467	2.61218	0.420235	0.573582	-0.682639	0.488639	0.410793	2.10749	0.780875	-1.44248	-0.39407	-0.0356554	-0.123106	-1.37821	-1.25555	1.30018	-0.870188	0.535437	0.22114
ENSG00000276533	AC018926.2	sense_intronic		-0.854164	-1.16481	0.353104	-1.15771	-2.58212	-0.368601	0.88329	1.89487	-1.00983	1.6691	0.447582	-0.0810608	-2.08879	1.09031	-1.53461	-0.650267	0.502255	-0.292956	0.906545	-0.336757	-1.12877	0.189735	1.14587	-0.305099	-1.82299	-1.32356	0.362432	-3.179	-0.645788	-0.343279	0.953155	2.07325	-1.37709	2.72108	3.03169	-1.84624	-1.5647	0.889795	0.995649	-0.565335	0.329352	0.395623	0.0798059	-0.210852	1.84469	-1.88781
ENSG00000059915	PSD	protein_coding	pleckstrin and Sec7 domain containing	0.178064	0.561463	0.0476132	-0.81236	-0.515084	-1.07807	2.95617	0.800418	2.91456	-0.369094	-0.266736	0.318436	-0.690406	-0.339304	-1.07561	0.0345964	-0.573983	-0.508767	0.155697	-0.165773	-0.0236817	0.00387506	-0.200799	-0.839681	0.180952	-0.308587	0.347482	-1.66249	0.326422	0.040785	0.360434	1.15955	-0.70065	0.786637	1.05189	0.10011	0.200486	1.19683	0.0117815	-0.503863	0.097403	-0.239974	-1.39276	0.0794542	-0.536813	-0.121951
ENSG00000167632	TRAPPC9	protein_coding	trafficking protein particle complex 9	-0.0524294	0.0403555	-0.270937	0.0747908	-0.000834171	0.308292	-0.0522059	0.699501	0.25629	-0.184735	0.141286	-0.315692	0.860548	0.0124991	0.654492	0.0922305	0.0630933	0.0240254	-0.427614	0.0909989	0.561476	0.164505	-0.319297	0.465573	0.340688	-0.032641	-0.033031	-0.137786	-0.100987	-0.191875	-0.748858	-0.563827	0.154682	-0.246635	0.409289	0.192148	0.396571	-0.260176	-0.272655	0.389256	-0.150207	-0.568355	-0.500961	0.0219583	-0.0510212	0.142283
ENSG00000047230	CTPS2	protein_coding	CTP synthase 2	-0.64309	-0.130084	-0.0669135	-0.0400213	0.439715	-0.460653	0.105096	-0.159853	-0.0291051	-0.36415	0.431792	-0.227055	0.507168	-0.153121	0.368291	-0.36104	0.0270898	0.904541	0.0597242	-0.266545	-0.0444537	-0.226428	0.270578	0.291524	0.395781	0.115525	0.691114	0.167782	0.753054	0.0616188	0.0411517	-0.170206	0.0791626	-0.0856778	0.0331971	0.141047	-0.0369057	0.0978561	-0.244779	0.545741	0.115615	-0.1995	-0.10744	-0.194729	-0.0739144	-0.335654
ENSG00000160752	FDPS	protein_coding	farnesyl diphosphate synthase	0.2013	-0.277302	0.0731683	-0.195559	-0.284705	0.588251	0.159967	-0.653921	0.528666	-0.349314	2.71209	-0.02637	0.676602	0.0183122	-0.233626	-0.159821	-0.245473	-0.641222	-0.654213	-0.451363	-0.125179	1.10032	-0.119599	-0.542563	-0.62973	0.293941	-0.339682	0.603384	0.0441855	-0.225977	0.776401	0.147458	-0.388986	0.370262	0.430053	0.341933	0.260072	-0.510706	0.193466	-0.189159	-0.655493	0.15884	0.484706	-0.21015	-0.463379	-0.147836
ENSG00000151632	AKR1C2	protein_coding	aldo-keto reductase family 1 member C2	1.41177	-0.427654	0.614651	-1.18292	0.74312	-1.65123	-0.177926	-0.330984	-1.13457	1.04219	4.33328	-0.506572	2.89349	-0.410835	2.33221	-0.21141	-0.362756	0.147729	-0.115583	1.35924	-1.7751	-2.16832	-0.835781	1.64082	2.5874	-0.543386	-0.86138	0.909085	0.090314	-0.138788	-0.287401	-0.316124	-0.871693	-0.480819	-0.0235411	-1.89885	1.53277	-1.14166	-0.807226	0.902881	-0.235504	0.211977	-2.7961	1.58549	1.14756	0.0862715
ENSG00000124249	KCNK15	protein_coding	potassium two pore domain channel subfamily K member 15	-0.529218	-0.341534	0.973765	-0.465902	-0.371397	0.618719	1.13653	0.314453	0.548331	-0.0138333	1.06721	0.347354	-0.0591569	-0.491031	-0.409801	0.730979	0.47001	-1.79988	0.503993	2.38897	-2.04668	-0.938445	-1.52282	-0.920944	-0.0951874	-1.03874	-0.118093	-0.692477	0.724998	-0.236582	-0.262339	0.739906	-1.04529	-1.80072	0.313217	-0.403203	-1.41062	0.432393	-0.374929	1.30347	-1.35747	-0.483012	-4.15613	1.2909	1.43238	1.61957
ENSG00000238105	GOLGA2P5	transcribed_unprocessed_pseudogene	golgin A2 pseudogene 5	-0.141533	0.520693	-0.216996	-1.31644	-0.444068	-0.645839	-0.790411	-0.017246	-0.177682	0.142569	-0.12834	-0.0334667	0.0695426	-0.312505	-0.82637	-1.14562	-1.01809	0.29915	0.987559	0.387015	-0.277354	0.206579	0.684081	-0.354929	-0.106154	-0.025469	1.16419	-0.819249	-0.0675832	0.0897821	-1.07195	0.3817	-0.126075	0.914579	0.0798102	-0.0223899	-0.137138	-0.367534	0.831856	-0.0100938	0.802134	1.34589	-0.471818	0.0458621	0.155026	-0.254633
ENSG00000203709	MIR29B2CHG	lincRNA	MIR29B2 and MIR29C host gene	-1.77097	-0.0790107	0.961966	-0.974721	0.425802	-0.680178	-0.962943	-1.02763	0.0789772	1.21594	-0.0160549	0.475531	-0.302076	-0.213474	-1.63885	-1.29161	-0.944259	0.76236	0.450114	-0.364761	-0.515698	0.298385	-0.615439	-1.05863	0.443872	2.64101	0.604064	-2.70426	-1.27775	0.618951	-1.20685	1.05775	-0.461276	-0.0605829	-0.641839	1.53033	0.547547	0.116693	1.26466	-0.989189	0.455889	-0.488239	-1.09157	1.72712	0.657924	0.726011
ENSG00000166886	NAB2	protein_coding	NGFI-A binding protein 2	0.792781	-0.101847	0.68611	-0.606032	-0.466298	0.0550132	-0.347242	-0.416536	0.316831	0.802776	-0.425944	0.199121	0.134083	0.19097	-0.721345	0.548605	-0.272919	-0.077318	-0.0742265	-0.642052	-1.2756	-1.03226	-0.165792	-0.985936	1.40806	0.376901	0.177928	-0.726927	-0.228112	0.286838	-0.800306	0.276415	-1.3296	-0.397366	0.562235	-0.0129568	-0.224187	0.771872	-0.366787	-1.25425	0.0529704	0.0627758	-0.420897	0.734895	1.20398	0.987254
ENSG00000130669	PAK4	protein_coding	p21 (RAC1) activated kinase 4	-0.221532	-0.0340106	0.189913	-0.512837	-0.337248	0.770805	-0.116936	0.568744	-0.763623	-0.352973	0.230624	-0.332731	0.500574	0.156807	0.629912	0.0525534	-0.232479	0.573038	0.249785	1.056	0.849998	0.335682	-0.204203	0.307053	0.8202	-0.290918	0.307301	-0.243859	-0.42944	0.280582	0.526604	-0.0325779	0.659667	-0.646383	-0.456647	0.205334	-0.448823	-0.105683	-0.123767	-0.679397	0.0364686	-0.654871	-0.380346	-0.419903	-0.352817	-0.394048
ENSG00000096401	CDC5L	protein_coding	cell division cycle 5 like	-0.162751	0.0979606	-0.0513977	0.330519	0.369768	0.315074	-0.101177	-0.370445	0.228057	-0.126726	-0.148555	0.105168	-0.0996802	0.0921153	-0.0143287	0.187697	0.431672	0.255796	-0.0229038	0.134487	-0.00308494	-0.218125	0.212687	0.419569	0.0611378	0.344607	-0.103375	0.3749	-0.184302	0.0188065	-0.609741	-0.289673	0.0461129	-0.0987207	-0.596482	0.295433	-0.154051	0.13532	-0.166821	0.0794126	0.155383	0.012439	0.255482	0.0336072	-0.0633595	0.0358413
ENSG00000067182	TNFRSF1A	protein_coding	TNF receptor superfamily member 1A	0.450727	-0.378705	0.0284367	-0.129708	-0.0890608	-0.535837	-0.440358	0.522982	-0.0123691	0.686951	0.0979857	0.493113	0.642305	-0.134737	0.0785466	-0.132051	0.131492	-0.600154	-0.606381	-0.383471	-0.684198	-0.021339	-1.03413	-0.363682	0.543266	-0.0207272	0.143615	-0.268788	0.0099373	0.367113	-0.755604	0.299065	-1.19507	0.63604	0.800574	-1.00645	-0.343979	0.192414	-0.0841969	-0.305556	-0.244862	-0.194993	-0.690195	0.249971	1.08256	0.695706
ENSG00000088827	SIGLEC1	protein_coding	sialic acid binding Ig like lectin 1	1.35799	0.335492	1.53186	0.609098	0.119809	-0.438507	1.24829	1.87327	1.16365	0.283999	0.60741	-0.399119	2.68369	0.57706	0.455074	0.993403	1.07334	-1.24253	1.72514	-0.723897	-1.33082	-2.45031	-0.0392723	-1.17791	-0.126897	0.329077	0.0899084	-0.874548	0.372992	-0.518272	-0.137706	-0.0972208	-0.907703	-0.772909	0.367482	-1.80392	0.173777	1.10174	0.0453465	-2.28665	-1.09051	2.11226	-0.7713	0.699079	-0.465893	-0.306527
ENSG00000105926	MPP6	protein_coding	membrane palmitoylated protein 6	-1.45996	1.65293	-0.646977	0.741633	-0.0632739	1.27846	0.435087	1.62764	0.0868257	-0.293306	-1.06876	-1.02186	0.729631	-0.0132028	0.61574	-0.378235	0.255484	-1.03182	0.163649	1.32778	-1.13344	0.276487	0.203239	0.301054	-0.163748	0.746418	0.587076	0.650358	0.206735	-0.751319	-0.504384	-1.63283	1.44914	0.382851	-0.23266	-0.00109741	-0.273617	-1.08846	1.39512	-0.521728	-0.148018	-0.777336	1.70732	-0.0762141	-0.362854	-0.412513
ENSG00000165325	DEUP1	protein_coding	deuterosome assembly protein 1	-2.64769	-1.15179	-0.504153	0.871652	0.254808	2.78485	-1.16392	2.39517	-0.325406	-0.674456	-2.98694	0.668286	-0.979958	1.65502	3.4567	-2.09444	-0.277394	-0.295987	2.29598	-0.962312	-0.186982	-0.993459	3.31271	0.329877	1.45608	3.09241	2.40482	-0.726063	2.34702	1.03607	-5.03082	-0.952257	1.10802	-1.33326	-0.975585	2.12695	2.69181	-0.416129	-1.0575	-1.0322	0.323821	-1.62012	-2.27042	0.29547	-0.922213	1.95317
ENSG00000183826	BTBD9	protein_coding	BTB domain containing 9	-0.257989	0.412183	-0.00848392	0.179795	0.863666	0.564517	0.101658	-0.190115	-1.34184	-0.167964	-0.0927422	-0.376906	0.153448	0.387908	0.299163	-0.0601522	0.168946	0.126047	-0.0669418	0.26528	0.426212	0.219765	0.38382	0.326851	0.196676	0.0470728	0.140313	-8.02509e-05	0.0761049	-0.0127633	-0.774859	-0.111725	0.453032	0.0372987	-0.581248	0.207257	0.0576351	-0.455561	-0.199589	0.436235	0.12429	-0.409932	-0.0821055	0.000951892	-0.125648	-0.382168
ENSG00000259498	TPM1-AS	antisense	TPM1 antisense RNA	-0.776709	0.0134262	0.404591	-1.0541	0.957487	1.11039	0.926396	-0.383425	-0.460368	-0.721625	0.197357	0.38906	0.321167	-1.77665	0.518469	-0.828881	0.205646	1.31134	-0.0546501	-0.568971	0.519002	0.395834	-3.60414	-0.932004	-0.684544	0.295488	-0.380694	0.766268	0.496915	-1.57608	-0.696937	0.682208	1.35291	-2.37024	-0.433078	1.26156	-0.291031	-0.755477	0.0980395	0.801178	0.723557	0.000781222	-2.14416	-0.65704	1.99989	1.70865
ENSG00000222011	FAM185A	protein_coding	family with sequence similarity 185 member A	-0.145818	0.107864	-0.241551	-0.061636	-0.0331173	-0.129251	0.464515	0.289439	0.631891	-0.513612	0.819339	-0.418724	-0.14836	-0.119057	-0.201848	0.0985924	-0.185652	0.579223	-0.118082	-0.138665	0.0213357	0.146752	0.34812	0.264378	0.0103035	0.605781	0.128829	0.642016	-0.0569707	-0.0447912	0.269045	0.24922	-0.122219	0.0805316	0.0203534	0.0718864	0.155588	-0.480016	0.560721	-0.228003	-0.394406	-0.1735	0.267424	0.192518	-0.304049	-0.245091
ENSG00000227039	ITGB2-AS1	antisense	ITGB2 antisense RNA 1	-0.357675	-0.257075	1.58258	-1.71002	0.153154	-1.60458	0.551825	0.238216	1.29075	-0.227318	-0.612398	0.600013	1.27472	-1.77149	-0.455503	0.641985	-0.403335	-0.339666	1.33015	0.0589453	-1.17024	-0.978463	-0.509485	-1.72529	-1.85489	0.372333	-0.222372	-1.06132	-0.281838	0.0288306	-0.0335653	0.924118	-0.769512	-0.269509	2.25152	-1.78012	1.12683	0.109017	1.03506	-1.35393	-0.402979	1.90147	-0.773902	0.819263	-0.0778104	0.434654
ENSG00000225362	CT62	protein_coding	cancer/testis antigen 62	-0.441955	-1.27992	1.38961	2.75704	-0.427991	-2.07162	0.0913805	-5.15894	-2.90693	3.56159	1.00696	0.686296	0.807248	1.06279	-0.216156	-0.836009	1.68073	0.671765	0.951603	-0.785813	-2.48888	-2.03629	1.95164	1.41492	0.287529	0.452849	-2.08347	1.35974	0.084407	2.8604	2.10725	2.12628	-0.819142	-3.57606	-0.710536	-2.18932	1.04893	-0.144017	-0.142164	-3.8797	-1.44788	-0.407303	-0.0830014	-0.504514	0.275766	0.167748
ENSG00000183570	PCBP3	protein_coding	poly(rC) binding protein 3	1.96349	-1.44564	-0.160047	-0.346248	-1.04719	1.25778	2.30319	1.57203	3.60769	0.159082	1.53533	-0.773311	-1.48884	-0.316313	-0.450434	0.3063	-0.694543	-0.184098	0.606344	-1.75089	-0.0299679	1.86533	-2.68442	0.264575	1.0411	-0.320668	0.925581	-1.41536	-0.81634	-0.477344	1.3025	0.877159	0.0569295	0.500562	-0.0531262	0.854581	0.601698	-2.84813	1.18203	0.655062	-1.86813	-1.26646	-2.74874	-1.68774	0.77445	-0.043871
ENSG00000058866	DGKG	protein_coding	diacylglycerol kinase gamma	-0.595847	0.123522	0.866613	-0.0933912	1.34689	0.752425	-0.404174	0.409759	-1.89483	-0.136875	0.532177	1.73048	-1.24536	0.361648	-1.48431	1.51146	2.64424	-0.425705	0.18906	-0.247915	-2.79479	-3.16241	-1.55513	-0.735426	3.00535	-1.14523	0.580017	-0.220956	0.441441	0.387673	-1.62826	-1.09878	-1.43917	-1.13393	-0.330372	-1.78003	-1.75115	1.98262	1.16276	-1.7908	1.82781	-1.02713	-2.24492	2.60692	2.95261	0.586281
ENSG00000125148	MT2A	protein_coding	metallothionein 2A	2.1521	-1.86704	-0.190377	-0.513232	-0.296166	-1.32287	-0.357083	-0.494007	1.21563	1.67951	-0.355488	0.661166	-1.16067	-0.327029	-1.65408	-0.800292	1.1109	-1.62124	1.3905	-1.06814	-0.954515	-1.59248	1.70165	-1.74965	1.17328	-1.41979	-1.11607	-1.8311	-1.19031	1.63645	1.65842	1.40426	-2.2808	0.163226	3.37716	-1.63746	-2.05385	1.96695	-0.698881	-2.71555	-1.74875	0.499787	0.158611	1.032	2.47189	1.00787
ENSG00000151689	INPP1	protein_coding	inositol polyphosphate-1-phosphatase	0.365402	0.217011	0.0204779	-0.663861	0.391583	-0.0784906	0.662562	-0.472279	-0.550072	0.838929	-0.00994612	0.424434	-0.846729	-0.130619	-0.540223	0.169294	-0.247769	-0.292429	-0.518831	-0.740622	-0.840602	0.679366	-2.17784	0.98843	0.531145	0.304092	-1.03825	-0.290784	-0.0985407	0.303059	-0.936474	0.380167	-0.166204	-1.8741	1.02801	1.30523	-0.856145	0.777209	-0.989082	1.36006	-0.121935	-0.17049	-1.8852	0.917294	1.18838	0.610192
ENSG00000196557	CACNA1H	protein_coding	calcium voltage-gated channel subunit alpha1 H	0.846983	0.576933	-0.153898	-0.29865	0.774299	-0.365549	-0.301138	-0.569783	0.594701	0.249874	-0.200565	1.20704	0.615364	0.329328	-1.5231	0.3004	-0.327493	-0.717613	-0.41389	-0.0109557	-3.47824	-2.676	-2.87829	-1.10274	0.853725	-0.638789	0.309707	-1.74798	1.145	1.29395	0.338734	0.51583	-0.327764	1.12426	1.0204	-0.32694	-1.79319	0.319172	1.18274	-2.70865	0.966571	0.170186	0.635449	0.531565	1.77331	0.475941
ENSG00000171951	SCG2	protein_coding	secretogranin II	-2.11238	2.89972	1.9477	-0.775609	1.26709	-0.168161	3.92487	-1.03667	5.28884	0.58744	-0.977189	1.9961	-0.430104	-0.220261	-0.910881	-0.674255	-1.66035	0.75512	0.379728	0.0628088	-0.610222	1.66941	-2.71225	-0.439665	2.76089	-0.36119	-4.2316	-1.21007	-0.0765397	1.29277	-0.461079	0.802398	1.29378	-2.00932	1.23256	-0.538282	-1.3132	-1.68624	-2.8482	1.09275	1.48712	-0.486291	-0.635182	1.23583	-0.0880135	-0.322015
ENSG00000107954	NEURL1	protein_coding	neuralized E3 ubiquitin protein ligase 1	0.453118	1.40286	-0.720646	-0.548463	-0.300138	0.206478	3.66234	0.693666	4.14108	-1.036	-1.15926	-0.447447	-0.802453	0.0120606	-0.117667	0.36031	-1.20189	-0.375899	-1.14221	-1.58685	-1.26068	2.7755	-0.412923	0.296509	-0.494708	-1.4489	0.355574	0.8436	-0.35651	0.0815788	-2.39914	0.71836	1.45323	-0.70052	-0.466635	-0.309899	-1.35581	-0.874468	2.75076	1.72581	-0.427633	-1.12019	1.01984	2.33912	0.22815	-0.493135
ENSG00000146757	ZNF92	protein_coding	zinc finger protein 92	-0.17106	0.235909	-0.67796	0.392302	0.330738	0.282678	0.322173	0.633333	0.407778	-0.313146	0.326131	-0.738502	0.155872	0.0340363	0.533129	-0.609236	0.424652	0.668071	0.439596	0.165967	-0.0366182	0.546329	-0.0793372	0.42171	0.131159	-0.332366	0.134695	0.884488	-0.0722857	-0.65403	0.488114	-1.02924	0.197093	-0.708051	-0.912925	0.625821	-0.0595373	-0.256417	0.386556	0.417342	0.179155	-0.064532	0.764329	-0.660199	-1.45779	-0.275138
ENSG00000169193	CCDC126	protein_coding	coiled-coil domain containing 126	-0.706781	0.236123	-0.503933	0.50653	-0.144931	0.496628	0.334506	0.0210884	0.814928	0.0518635	0.182791	-0.335493	0.268287	0.49164	0.663978	0.303316	0.579984	0.235133	-0.411137	0.101439	-0.110894	0.0253434	-0.376807	0.574083	0.123537	0.466814	0.351239	0.690559	-0.127188	-0.315262	-0.410445	-0.412436	0.109167	-0.813588	-1.04732	0.138516	-0.352208	-0.161536	0.529344	-0.202754	-0.0712332	-0.341529	1.1836	-0.3655	-0.503433	-0.217603
ENSG00000156140	ADAMTS3	protein_coding	ADAM metallopeptidase with thrombospondin type 1 motif 3	-0.724745	-0.287757	0.364673	0.950877	0.398854	-0.126266	-1.78647	0.172396	-0.345418	1.0924	-1.31135	0.0531091	3.69779	-1.42988	-0.125151	0.244557	1.37627	1.99446	-0.802393	-1.59018	-0.742497	-0.415375	1.41188	1.57485	1.57169	0.0590838	0.178107	1.23177	-1.069	-1.18406	-1.68603	-1.87181	-0.572244	-0.49167	0.205173	0.0379503	1.123	0.159864	1.46586	0.355073	0.0624534	-0.0555405	1.74169	-0.481659	-0.0862863	-0.373882
ENSG00000135722	FBXL8	protein_coding	F-box and leucine rich repeat protein 8	-0.924695	0.256415	0.715444	-1.57926	-0.611253	0.805125	-0.649466	-0.32972	-1.07484	0.935071	0.667186	0.448847	-1.60381	-0.0621768	-0.592876	-0.0751733	-0.726954	0.570636	0.717163	0.223775	0.276636	0.369882	0.793439	-1.08127	-1.53213	-0.835528	0.879957	-2.31044	-0.3116	1.02787	0.30816	-0.269037	0.157414	-0.114842	0.315525	0.950667	0.0631903	-0.143652	0.680463	1.10219	0.115924	-0.565453	-1.85001	-0.900586	0.421061	0.198305
ENSG00000116191	RALGPS2	protein_coding	Ral GEF with PH domain and SH3 binding motif 2	-0.96918	0.882994	-0.0353108	0.701655	0.548568	0.765938	-0.310008	0.780867	-0.0995361	0.659347	-0.195257	0.0930819	1.54135	0.432815	-0.350122	-0.464041	1.33733	-0.171659	0.631637	-0.998344	-1.22548	-1.26773	0.583447	0.458084	0.189361	-0.855002	0.691022	1.16681	0.12557	-0.250736	0.0364448	-1.42868	-0.125335	-0.697921	-0.672954	-0.174476	-0.978997	0.237208	0.809285	-0.219588	0.024697	-0.108819	0.440466	0.375273	-0.36902	-0.114094
ENSG00000125733	TRIP10	protein_coding	thyroid hormone receptor interactor 10	0.459802	-0.493694	0.117927	-1.10563	-0.260953	-0.463338	0.194719	0.771387	0.372106	0.796478	-0.278776	0.561306	-0.607982	-0.636887	-0.426225	0.49085	-0.61275	-0.0988223	-0.0350123	-0.154577	-0.502748	0.0361715	-0.204437	-0.155927	0.45612	-0.199406	0.0458438	-1.2449	0.0708229	0.369428	-0.0837126	0.0988987	-0.198772	-1.56129	0.864947	-0.0255067	-0.0728418	0.394563	0.0507157	-0.297021	0.167259	-0.0413735	-1.01923	0.550754	1.28331	0.615044
ENSG00000215114	UBXN2B	protein_coding	UBX domain protein 2B	-0.803041	-0.0322843	0.00513957	0.517811	0.393521	0.967565	-0.138637	0.665122	-0.121997	-0.373906	0.218312	-0.284213	1.07309	-0.637183	0.410041	-0.233446	0.411902	-0.506542	0.335536	-0.356292	0.570547	-0.374232	0.253733	-0.401622	-0.0336599	0.106936	0.306553	1.13596	-0.0355045	-0.369962	0.701977	-0.346949	-0.000210756	-0.550833	-0.977099	0.531222	0.143072	0.00781141	-0.0316942	-0.453605	0.221719	-0.174167	0.119385	-0.295919	-0.192829	-0.0435289
ENSG00000246528	AC079089.1	antisense		0.480391	0.857621	-0.117661	-0.743788	0.126767	0.375336	1.46005	3.15415	-1.91743	-1.39033	0.440948	-0.730092	0.686345	-0.366258	0.900471	-0.0607717	-1.01219	0.45906	1.1322	-2.2472	-0.148197	-0.500984	-1.38585	1.57198	0.741378	1.2738	1.34326	1.0234	0.134266	0.832183	0.48761	0.618572	-0.347592	-0.51853	-0.897646	-1.19353	0.721678	-0.0882696	0.0655857	-0.921494	0.851739	1.36616	0.0867198	0.939537	-1.15643	-2.35625
ENSG00000124107	SLPI	protein_coding	secretory leukocyte peptidase inhibitor	-1.63476	-1.43069	0.704164	-1.13411	0.931706	-2.09153	-0.603629	-1.90351	2.4711	0.628987	0.310606	-0.225268	-0.515789	-1.47781	2.36405	-3.48245	-0.978659	0.647194	-0.0791287	0.768897	3.21095	4.70865	-1.55526	-3.47002	-0.901012	0.293347	-3.98022	-4.37154	0.923933	-0.515824	-1.32296	0.972965	2.9572	1.38061	2.30166	-2.4559	-2.24887	-1.68987	-2.66759	6.67575	-0.280432	-0.423454	-5.29928	-0.141552	-1.99298	3.10066
ENSG00000176623	RMDN1	protein_coding	regulator of microtubule dynamics 1	0.981488	-0.200538	0.173977	0.1767	-0.167371	-0.0624753	-0.605429	1.0297	0.197054	-0.58239	0.233551	-0.205821	0.660476	-0.235511	0.213591	-0.112853	0.071495	-0.0749433	0.017983	0.0361456	-0.193663	0.251907	0.139354	0.217743	-0.216307	-0.137218	-0.0175357	0.527789	0.174218	0.114401	0.861496	-0.0845508	-0.703921	0.451689	-0.0904975	-0.447788	-0.111308	-0.0392597	0.0676763	-0.446284	-0.102042	0.360901	-0.383419	-0.0120266	-0.244466	-0.692599
ENSG00000138092	CENPO	protein_coding	centromere protein O	-0.344218	0.618617	-0.319268	-0.565507	0.319858	0.534874	0.90938	-0.313241	-0.295065	0.0551989	0.162986	-0.781436	-0.00872923	0.333641	0.40228	-0.395877	-0.502084	0.441303	-0.174696	-0.327255	0.523612	1.44069	0.0934211	0.454261	-0.430924	-0.251642	-0.190637	0.145143	0.0624293	-0.641463	0.322844	0.470356	0.670612	0.348288	-0.354642	0.0627143	0.69654	-0.632521	0.297573	0.61411	-0.166506	-0.267783	0.218988	-0.781241	-0.396568	-0.158735
ENSG00000114805	PLCH1	protein_coding	phospholipase C eta 1	2.00827	-1.42229	0.572409	0.200576	1.49054	-2.20314	-1.24781	1.19144	0.193904	-0.944844	2.12105	-0.869864	3.09433	-1.87655	2.89805	-1.00533	-0.648056	-0.334553	1.0135	-1.21125	-1.31838	0.225248	-1.94803	0.907774	-0.256456	0.848058	0.533489	3.1038	0.80945	-0.508218	2.03618	-2.08033	-1.10911	-2.07425	-0.532971	-0.18535	2.35584	-0.0951693	-0.235479	0.244265	0.984252	2.09431	2.27172	-0.556891	-1.2447	-1.32442
ENSG00000183914	DNAH2	protein_coding	dynein axonemal heavy chain 2	-0.71183	-1.12009	0.247296	-0.436194	-0.0777313	-1.95463	1.46763	-0.0653351	-0.395489	0.706754	4.20568	-0.914099	-1.17555	0.105428	1.21084	0.296208	-0.844269	-1.00133	0.785182	-0.592882	-0.140175	-0.381796	-0.328401	1.04452	-0.966748	0.461191	1.03234	-0.457887	-0.301816	0.376715	-1.16549	2.24651	-1.18672	0.389083	0.350354	1.02426	-0.519422	-0.104651	0.752278	-0.11359	0.213286	-0.407396	2.11254	-0.642548	-1.26793	-0.130203
ENSG00000117713	ARID1A	protein_coding	AT-rich interaction domain 1A	-0.962583	0.194039	0.273993	0.462814	0.858962	1.05308	0.101865	-0.301086	-0.390933	-0.160315	0.40874	-0.2009	0.0560579	0.273276	0.469872	-0.260322	0.707421	0.0829538	0.410223	0.404176	0.134357	-0.169186	0.223492	0.336736	-0.174208	-0.570399	0.176208	0.645282	-0.100876	-0.424278	-0.0767199	-0.662843	0.589752	-0.814011	-1.17932	0.282704	0.216825	-0.290201	0.0294823	-0.0269868	0.056949	-0.267885	0.768411	-0.191356	-0.134303	-0.0269469
ENSG00000104714	ERICH1	protein_coding	glutamate rich 1	-0.0207647	-0.269271	0.166571	-0.0487454	-0.193507	-0.473886	0.336055	-0.218031	-0.519265	0.309762	-0.0640501	0.081676	1.24261	-0.683766	-0.758871	0.0930327	0.0521839	-0.0795739	0.0499024	-0.308068	-0.62244	-0.54686	-0.272258	-0.0756253	-0.428849	0.739212	0.196613	-0.101341	-0.486083	0.0564677	-0.675106	-0.33593	-0.386705	0.153706	0.158398	-0.508695	0.52963	0.014854	1.07883	-0.0879478	-0.183939	0.986276	-0.693474	0.419512	0.462896	0.62322
ENSG00000173692	PSMD1	protein_coding	proteasome 26S subunit, non-ATPase 1	0.156662	-0.0787952	-0.0771167	0.0994779	-0.161166	0.404289	0.203032	-0.351224	-0.0277601	-0.265465	0.431297	-0.202757	-0.0463212	0.0916433	0.467983	0.22468	0.143526	0.253397	-0.29917	-0.180095	0.273048	0.44428	-0.301969	0.101728	-0.237408	0.0975431	0.00471677	0.618452	-0.209145	-0.242609	0.430411	0.418065	-0.174789	-0.0264145	-0.122312	0.133955	0.234655	-0.335725	-0.258267	0.088602	-0.556797	0.0157525	0.265743	-0.00178382	0.00366634	-0.383289
ENSG00000089060	SLC8B1	protein_coding	solute carrier family 8 member B1	-0.269714	-0.0558924	0.305466	-0.146747	-0.350075	0.352403	-0.551592	-0.265519	0.098197	0.689494	-0.480829	-0.0285288	0.147884	0.122648	-0.60763	-0.3385	0.155849	-0.686357	0.10322	-0.121168	-0.500897	-0.341999	0.52383	0.0479455	-0.403672	-0.268112	0.360604	-0.311821	-0.00610912	0.134482	-0.0973476	0.807752	-0.334088	-0.0488794	1.06896	-0.532539	-0.0719553	-0.206685	0.383325	-0.144949	-0.409271	0.0848517	0.190223	0.021466	0.0310424	0.137657
ENSG00000173681	BCLAF3	protein_coding	BCLAF1 and THRAP3 family member 3	-0.398538	0.0917913	-0.187036	-0.0628197	1.43162	-0.573939	-0.357019	0.125517	-0.6525	-0.0295023	0.0592664	-0.162813	0.800495	-0.115897	0.184655	-0.214257	0.210231	1.11371	0.0473338	-0.758353	0.268996	0.142901	0.0208744	0.547569	0.397783	0.343346	0.619109	0.49342	0.503182	-0.326486	-0.338837	-0.783085	0.360521	-0.391559	-0.973397	0.394563	0.0916226	-0.139245	0.0259397	0.0803927	0.446317	0.00803481	-0.177479	-0.152641	-0.263695	-0.165031
ENSG00000259781	HMGB1P6	processed_pseudogene	high mobility group box 1 pseudogene 6	0.152867	-0.279899	-0.413907	0.272749	0.460899	0.381842	0.697608	0.00502679	1.52269	-0.530789	-0.142679	-0.373059	-0.678042	-0.132327	0.6521	-0.0440532	0.578203	0.905782	-0.5867	0.0449702	0.124485	1.15342	-0.0199453	0.855515	0.637981	0.0476373	0.0793303	0.571553	-0.951282	-0.744322	0.115243	-0.0308043	-0.342297	-0.489693	0.0308966	0.126555	-0.660283	-0.27325	-0.129884	-0.250811	-0.123711	-0.0556946	0.575592	-0.068439	-0.553928	0.0828333
ENSG00000106128	GHRHR	protein_coding	growth hormone releasing hormone receptor	0.642429	-0.753305	0.134202	1.08898	0.18945	0.675945	4.29655	1.89013	1.27565	1.74858	-0.083672	-2.11218	2.7127	0.194064	-0.570865	-2.11049	-1.6345	-3.00902	-1.3831	0.0628421	0.963932	1.37618	1.05306	1.84917	-0.241825	0.116515	0.159076	-1.13302	-0.0686228	-0.111277	-3.61429	-1.88535	1.02174	2.69821	2.2014	1.73885	0.37569	-0.432181	2.67967	1.80074	-1.80392	-3.05973	-2.76872	-1.79356	-0.0281236	0.0688306
ENSG00000251867	AC009812.1	antisense		1.99171	-0.125595	-1.19862	-0.175028	-0.279302	-0.805464	0.676028	1.06383	0.905931	-0.0581574	0.252478	-0.113393	-0.660064	-0.72327	-0.135544	-0.234121	-0.642351	1.27214	0.0795641	-0.793926	0.403729	1.8946	0.0633967	-0.329484	0.105863	0.247319	-0.276555	-0.221972	0.20878	0.304892	0.470228	-0.126997	0.05118	-0.0360791	-0.721213	0.386287	0.248267	-0.573306	0.901185	0.249287	-0.384166	0.434933	-1.34243	0.0348317	-0.234379	-0.337512
ENSG00000136824	SMC2	protein_coding	structural maintenance of chromosomes 2	-0.0112042	0.449196	-0.299297	0.561564	0.653058	0.416891	0.918258	-0.952794	-0.258052	-0.405817	-0.524327	-0.013916	0.300996	0.189143	1.55217	0.0834413	0.625989	1.32506	0.363159	0.17988	0.633981	-0.512717	-0.185962	0.267189	-0.0384855	0.0138165	-0.0795998	1.04055	-0.033385	-0.781743	-0.204879	-1.30217	0.022118	-0.233004	-1.48723	0.328226	0.659364	-0.510723	-0.211653	0.182616	0.157558	0.443218	0.851753	-0.433358	-0.438179	0.0810237
ENSG00000138376	BARD1	protein_coding	BRCA1 associated RING domain 1	0.0704661	-0.0448639	0.0210145	0.38138	0.862289	-0.327697	0.355185	-0.469022	0.028848	-0.319621	0.389141	0.00131372	0.155236	-0.0337397	0.790563	0.0525672	0.78293	1.59206	-0.250119	0.303329	1.64368	-0.287296	-0.702494	0.729639	0.142258	-0.105932	-0.159402	0.622235	-0.12106	-0.822215	-0.482037	-0.886007	-0.589031	-0.967764	-1.36307	0.427908	0.534908	-0.517384	-0.302659	0.24345	-0.0158066	0.123405	0.493516	-0.272096	0.0776338	0.368561
ENSG00000120539	MASTL	protein_coding	microtubule associated serine/threonine kinase like	-0.135105	0.543145	0.0508339	-0.113804	0.192918	0.748987	-0.172888	0.231985	0.575789	-0.202452	0.55917	-0.0333418	-0.210628	-0.213011	0.0897399	0.188154	0.279357	0.75969	0.197848	0.387015	0.256397	-0.519492	0.0746844	-0.167162	0.135972	0.0237726	-0.482087	0.626934	-0.22637	-0.555448	0.455021	-0.253008	-0.356067	-0.47527	-0.651705	0.096495	0.41177	-0.651917	0.046912	0.218679	-0.462614	0.876339	-0.658135	0.224725	-0.290933	0.153989
ENSG00000155330	C16orf87	protein_coding	chromosome 16 open reading frame 87	-0.49163	0.0166088	-0.0702778	0.396894	0.134558	0.126117	-1.17875	1.6929	0.593094	-0.678079	0.262266	-0.343061	0.411486	-0.567141	-0.297942	0.11657	0.519079	0.644671	0.0577337	0.544148	-0.19912	0.493	0.290783	-0.0559715	0.218494	0.326509	-0.324151	0.267643	-0.132401	-0.311387	0.100517	-0.0855707	0.282802	0.690654	-0.982261	0.0878884	0.312133	-0.372632	0.00150633	0.293868	0.0308852	-0.0652848	-0.471562	0.174823	-0.964004	-0.272552
ENSG00000100580	TMED8	protein_coding	transmembrane p24 trafficking protein family member 8	-0.170509	-0.0520703	0.481685	0.833845	0.435094	0.619623	0.14906	-0.958481	0.143618	0.00531182	-0.562353	0.0586129	-0.0219254	0.27106	-0.0485041	0.142725	0.88293	0.263671	0.288953	0.420882	-0.551174	-0.709451	0.59495	-0.0840317	0.0427833	0.14412	-0.12429	0.580654	-0.201947	-0.316462	0.253713	-0.416674	-0.353541	0.166772	-0.435513	0.0953498	-0.133925	-0.0144519	0.131648	0.138895	-0.547597	-0.0103514	0.755559	-0.0158497	-0.431757	-0.411057
ENSG00000226332	AL354836.1	antisense		0.273834	-0.755999	0.425717	-2.00694	-0.449995	-1.64487	-0.649772	0.0779297	1.31505	0.666859	0.406348	0.656811	-0.0333607	0.00576683	-0.535998	-1.69758	-1.12273	-0.087754	0.168056	-0.466411	0.534442	0.477025	-0.312089	-0.762318	-0.32379	-1.08527	0.341248	-2.34818	0.218512	0.674218	-0.462076	1.36945	-0.295872	1.78028	1.36062	-0.299205	0.671665	-0.730988	0.795222	-0.989669	-0.133767	0.598672	-0.755087	0.554984	1.03212	-0.580438
ENSG00000116017	ARID3A	protein_coding	AT-rich interaction domain 3A	-0.687096	-0.315566	0.371326	-0.617659	0.142678	0.0459313	-0.160908	0.838708	1.65673	-0.0399211	-0.131135	-0.260721	0.870535	0.192481	0.420614	-0.019522	-0.0554918	0.497067	-0.580896	-0.577873	-0.143716	0.51283	0.346975	1.03638	0.607709	-0.170395	0.864066	-0.674749	-0.531967	0.231977	-0.228323	-0.316012	0.169078	0.0254504	0.213183	-0.975246	-0.0838144	-0.253523	0.771016	-0.867283	0.0620429	0.0374935	0.874843	-0.00745813	-1.05495	-0.566117
ENSG00000155792	DEPTOR	protein_coding	DEP domain containing MTOR interacting protein	-0.417608	-0.31483	0.443001	0.538281	0.679463	-0.13891	-1.14128	1.71755	-1.11925	-0.0188278	-1.11348	0.42012	0.716336	0.219266	1.09124	0.0342433	-0.00360965	0.459206	-0.0150698	-0.728226	-0.28639	-0.205259	0.359693	0.854967	-0.186071	0.0964721	0.360051	1.18372	0.562147	0.0180996	0.950669	-0.232308	-0.626407	-0.173396	0.0926044	-0.365017	0.257936	-0.604402	-0.628275	0.573112	-0.488272	-0.414044	-0.22254	0.477891	-0.479106	-0.480302
ENSG00000004776	HSPB6	protein_coding	heat shock protein family B (small) member 6	1.15762	-0.467944	-0.0970375	0.362824	0.258548	-0.647549	-0.0369837	0.664811	0.267772	0.659585	-1.01676	1.18709	-1.79944	0.0278827	-0.281911	1.34669	0.816085	0.398153	0.0340146	-0.0871407	-3.11421	-1.54596	-2.24192	-0.724412	2.67386	-1.28993	0.544638	-1.54863	1.59654	0.907504	-0.889861	-0.904293	-1.4334	-1.37595	1.14148	-3.00353	-1.3065	1.61577	-0.260261	-2.70444	2.19123	0.867114	-2.07109	3.52389	2.62268	0.567079
ENSG00000185000	DGAT1	protein_coding	diacylglycerol O-acyltransferase 1	-0.0515992	0.0528281	-0.200928	-0.302716	-0.594547	-0.34258	0.272858	1.63576	0.470375	0.0709209	0.225389	-0.458988	1.29849	-0.06129	0.679906	-0.680247	-0.752933	-0.596383	-0.118367	-0.42002	0.185776	1.69358	-0.456338	0.462621	0.369026	0.0241461	0.387927	0.359945	0.223322	-0.285363	-1.24193	0.482742	-0.0338203	0.799862	1.06649	0.474862	0.432014	-0.5718	-0.112433	-0.155454	-0.414091	-0.75478	-0.278585	-0.289618	-0.262886	-0.0466858
ENSG00000198646	NCOA6	protein_coding	nuclear receptor coactivator 6	-0.834315	-0.225028	-0.169782	0.239402	0.551391	1.17602	0.0631518	-0.0784349	0.0651791	-0.402625	0.274163	-0.0615382	0.247279	0.0430094	0.51051	-0.229608	0.49906	-0.249804	0.121365	0.582904	0.101684	-0.498668	0.0998798	0.712514	0.40744	0.343384	0.0177961	0.444495	-0.152208	-0.425963	0.435038	-1.09696	0.438247	-0.959928	-1.09143	0.312324	0.141354	-0.106848	0.247625	0.389178	0.384171	0.100664	0.37394	-0.143607	-0.218202	0.284563
ENSG00000163346	PBXIP1	protein_coding	PBX homeobox interacting protein 1	0.457112	-0.694846	-0.275039	-0.105779	-0.312452	-0.193957	-0.645122	-0.406923	0.411769	0.0162832	0.229	0.295189	-0.00375245	0.0610901	-0.800357	0.711294	-0.0929037	-0.801627	-0.244483	0.133719	-0.253657	-0.31195	-0.500808	-0.593773	0.253386	0.0209268	-0.0682522	0.270115	0.56757	0.275804	-0.537073	0.627053	-0.369997	0.581897	0.81629	-0.00533279	-0.537666	0.286614	-0.531069	-0.768984	0.394807	0.31222	-0.729276	0.342742	0.429727	0.256336
ENSG00000142961	MOB3C	protein_coding	MOB kinase activator 3C	-0.074039	0.0107757	0.090992	-0.39428	0.122583	-0.240004	0.12982	-0.533793	-0.0369997	0.57701	-0.424439	0.408839	0.0878	-0.100145	-0.736401	0.0887822	-0.0240289	0.0604694	0.384005	0.0342769	-0.318383	0.0358249	-0.155098	-0.0955158	0.114401	-0.333438	0.0158344	-0.74496	-0.0905119	0.209053	-0.494265	0.562624	-0.237623	-0.38526	0.463516	0.212961	-0.169348	0.564451	0.0944512	-0.331775	0.03352	-0.203687	-0.621694	0.518321	0.790007	0.108347
ENSG00000161835	GRASP	protein_coding	general receptor for phosphoinositides 1 associated scaffold protein	0.854884	0.914965	0.863755	-1.14555	0.0489841	-0.694222	-0.234583	-0.12342	-0.418164	0.680109	-0.902961	2.15405	-0.98158	0.380323	-0.915197	0.47908	0.0672875	-1.15245	0.0851483	0.578969	-2.38956	-1.2677	-1.71221	-0.970741	1.23606	-0.561553	-0.0513606	-0.560022	-0.184442	0.656655	-1.31372	1.68293	-0.807609	-0.576365	1.06576	-1.76901	-1.41373	1.75056	0.48705	-0.977972	-0.174229	0.578552	-2.45912	1.83218	2.27814	0.781327
ENSG00000154429	CCSAP	protein_coding	centriole, cilia and spindle associated protein	0.164065	0.525844	-0.241227	0.0606082	0.237237	-0.392324	0.579561	0.947983	0.179996	-0.43017	0.298457	0.242633	1.52747	-0.433599	0.435094	-0.122461	0.487969	0.00983587	0.346263	-0.0670991	-0.0976505	-0.210626	0.105573	-0.0879823	0.320423	-0.0915976	0.543864	0.216795	0.18814	-0.523465	-1.26517	-0.880565	-0.693443	0.118634	-0.956646	-0.14867	-0.65636	0.417596	0.255025	-0.0591803	0.269237	0.211093	0.509579	0.0454321	0.013915	-0.188049
ENSG00000100749	VRK1	protein_coding	vaccinia related kinase 1	0.506004	-0.155617	-0.421687	-0.375432	-0.576828	-0.31776	0.562262	-0.804357	0.183167	-0.324364	1.14431	-0.415889	0.271489	-0.172029	0.422281	0.119851	-0.256294	1.03706	-0.0114199	-0.0586637	0.128033	1.02303	-0.266359	0.176004	0.0956657	0.235696	-0.696058	0.428543	0.00804864	0.0884076	0.908449	0.309735	0.050945	0.923716	-0.300385	-0.0908557	-0.0104927	-0.297248	-0.217888	-0.0210765	-0.458055	0.11169	0.262644	-0.232669	-0.356946	-0.572954
ENSG00000181790	ADGRB1	protein_coding	adhesion G protein-coupled receptor B1	-0.158067	0.389552	0.101006	-0.251165	-0.368517	-0.28925	0.801475	4.6457	1.3231	0.231986	0.693651	0.99366	2.39099	-1.0706	-0.732512	0.079802	-0.850785	-0.664241	-0.44787	2.132	-1.56584	-0.0912121	-1.91098	-1.68775	0.000270802	-1.19796	-0.44933	-0.511566	-0.581922	-0.355895	-0.487	-0.264156	0.091537	-0.358581	0.49281	-0.888186	-0.311752	1.32589	-0.588695	1.69366	0.0169335	-0.082205	-2.25948	-0.322291	0.450287	-0.0323699
ENSG00000149313	AASDHPPT	protein_coding	aminoadipate-semialdehyde dehydrogenase-phosphopantetheinyl transferase	-0.476432	0.236891	0.0260303	0.629931	0.223255	0.372161	0.185012	-0.19366	0.388051	-0.107253	-0.0068349	0.112574	-0.222719	-0.392228	-0.0143718	-0.0358019	0.487193	0.515974	-0.246922	0.283186	-0.1936	-0.434596	0.81434	0.673944	0.432359	0.564029	0.303742	0.575957	-0.0239076	-0.514489	0.571137	-0.850403	0.244294	-0.677051	-1.31447	-0.000264183	-0.11157	-0.00310273	0.144077	0.396708	0.237796	-0.123098	-0.100321	-0.50852	-0.453017	0.106416
ENSG00000089685	BIRC5	protein_coding	baculoviral IAP repeat containing 5	1.99028	-0.325268	-1.01273	-0.037858	-1.42837	0.306132	0.632455	0.796985	1.54687	-0.552393	0.523521	-2.5612	1.77739	-0.00543918	0.974185	0.984152	-1.41618	-0.277737	0.649665	0.219554	-0.545843	1.76163	-0.454673	-0.66863	0.523669	-0.559765	0.273408	1.23304	1.16147	-0.765363	1.06715	-0.98926	-0.499797	2.31434	0.0345688	-0.979083	1.28667	-1.53558	0.916646	0.135079	0.304241	0.953616	1.98951	0.194855	-2.37012	-1.02909
ENSG00000038945	MSR1	protein_coding	macrophage scavenger receptor 1	1.7727	0.223496	0.497252	1.04195	-1.3459	0.651802	0.308831	1.49092	1.38784	0.557872	0.221978	-0.253167	0.621974	-1.1292	0.784475	0.175245	0.731202	0.0412079	0.244813	-0.42865	-1.55666	-0.949722	-0.649868	-0.631396	-0.199961	0.0957632	0.150315	1.61234	0.761017	-0.906052	-0.427143	0.491195	-1.38174	0.28139	-0.760824	-0.949756	0.00857332	-0.314876	0.343384	-1.10831	0.383797	1.19754	0.864306	0.389776	-0.880519	0.494634
ENSG00000076351	SLC46A1	protein_coding	solute carrier family 46 member 1	-1.01531	0.271613	0.255717	0.446149	0.132173	1.01805	0.528325	-0.0093739	-0.715538	-0.314105	-0.21331	-0.426986	0.154133	0.136098	0.0125684	0.240624	0.164012	0.503405	-0.371295	0.579302	0.518917	0.34783	0.551808	0.625586	-0.402693	-0.275112	0.21342	-0.122021	-0.201946	0.0105296	-0.738145	0.44456	0.152851	0.756972	-0.342686	0.31657	0.0464649	-0.704279	-0.147907	0.169024	-0.0454343	-0.532146	0.407663	-0.129296	-0.095159	-1.23178
ENSG00000184465	WDR27	protein_coding	WD repeat domain 27	-0.79996	0.502547	0.581241	-1.30397	0.610191	-0.241175	-0.701049	0.707081	-1.05949	0.017086	-0.260128	-0.235489	-0.177448	-0.183352	-0.77602	-1.48032	-0.766187	-0.0183363	0.404018	0.503488	0.350522	-0.000845045	-0.329455	-0.480079	-0.118465	0.0945124	0.370854	0.164505	-0.878418	0.17746	-1.26518	0.339287	0.716806	0.425041	-0.694862	0.518814	0.84709	0.15887	0.591566	0.104596	1.22178	0.575521	-0.563825	0.674961	0.472972	-0.328221
ENSG00000240972	MIF	protein_coding	macrophage migration inhibitory factor	-0.969132	0.240224	0.120251	-1.03547	-1.13205	0.1035	0.158581	0.454788	-0.522531	-0.240654	0.207075	0.0362813	-0.0522936	0.329927	-0.309958	-0.336306	-1.09263	-0.203405	-0.700813	0.231915	0.420383	1.08013	0.220819	-0.42989	-0.385596	-0.152629	-0.210404	-1.34059	0.229027	0.299952	-0.0973451	1.2584	0.111674	0.832871	0.74269	0.21431	0.508319	-0.385706	0.421622	0.674039	-0.446756	0.212819	-1.10199	-0.575897	-0.0126267	0.227138
ENSG00000099725	PRKY	transcribed_unprocessed_pseudogene	protein kinase, Y-linked, pseudogene	0.507151	-0.330281	0.554775	-0.577018	0.602316	0.0025096	-0.613693	-0.327747	0.145898	0.653911	0.010937	1.06017	-0.384962	-0.47922	-0.36628	-0.272277	-0.698079	0.421633	0.292752	0.609763	-1.47126	-1.34716	-0.661743	-0.414237	0.154621	0.656374	-0.845132	-0.587843	0.101563	0.786267	0.538727	-0.856211	-0.56681	0.0995949	0.517724	-0.553397	-0.0195538	0.617063	-0.682507	-1.66327	0.933817	1.24136	-1.01245	0.763751	0.0460259	0.243207
ENSG00000070669	ASNS	protein_coding	asparagine synthetase (glutamine-hydrolyzing)	1.15307	-0.445512	-0.709168	-0.629978	-0.773203	0.45252	0.82553	1.48996	0.486609	-0.391883	1.6031	-0.944745	0.104473	-0.78628	-1.00939	0.351964	-0.899191	-0.267835	0.146627	0.944289	-0.201724	1.05634	-0.258974	1.10288	-0.683631	-0.114125	0.0995059	0.226786	-0.637783	-0.411835	1.0901	0.138389	-0.366978	-0.247027	0.594558	0.485584	0.867522	-0.831343	0.859122	0.742748	-0.451717	-0.038549	-0.571934	-0.550677	0.324117	0.474961
ENSG00000175305	CCNE2	protein_coding	cyclin E2	0.0156855	0.126516	-0.0100058	-0.721866	-0.0535213	-0.351	-1.2144	1.17827	-0.443934	-0.296234	-0.237511	-0.810229	2.47351	-0.126412	1.78607	0.0294405	-0.630869	1.18764	-0.146244	0.571034	0.732529	0.018054	-0.376846	1.12737	0.083993	-0.772499	0.52728	1.85113	-0.212289	-0.860708	0.683252	-2.12669	-0.252795	-0.158923	-0.904474	0.164433	1.09712	-0.88521	0.502225	0.471989	0.414897	1.27894	1.61793	-0.426267	-0.335035	-0.645195
ENSG00000134363	FST	protein_coding	follistatin	0.505014	-0.77267	0.428957	0.436623	0.216849	-1.01697	1.02872	0.572524	1.35839	-0.39231	-0.83391	0.602194	-1.05318	-0.49395	-0.00506135	2.2422	0.830834	-0.267271	-0.362233	-0.230883	-2.95867	-1.09504	-2.54496	0.322094	1.77755	-0.515933	-0.742394	-0.916999	1.74804	0.226678	-1.01253	0.22265	-2.42057	-0.697381	0.822656	-2.91022	-0.661294	0.662439	0.174603	-2.07697	1.10669	0.969957	-1.48118	2.23359	1.94921	0.658348
ENSG00000055163	CYFIP2	protein_coding	cytoplasmic FMR1 interacting protein 2	0.459248	0.311884	-0.316174	0.198739	0.583042	1.05909	0.561782	0.160897	-0.49763	-0.243955	0.669249	-1.22731	0.667994	-0.0966501	1.01956	0.347905	-0.521647	-0.370677	0.0735685	0.667054	0.0310919	0.294347	1.0402	-0.404537	-0.346558	-0.384396	-0.303691	-0.0615706	0.639715	-0.888028	-0.473665	-0.349502	-0.0668195	1.046	0.0353166	0.376183	-0.0398966	-1.11165	-0.231225	1.21482	-0.17032	-0.878082	-0.924204	-0.271601	0.242129	-0.112283
ENSG00000089486	CDIP1	protein_coding	cell death inducing p53 target 1	-0.208726	-0.209253	-0.175796	-0.768802	-0.0349166	0.781225	1.05736	-0.499682	-0.146888	0.492663	-0.230425	0.899198	-0.0762041	-0.222109	-0.456578	0.200829	0.015737	-1.18696	-0.363174	0.388075	-0.373042	-0.430624	0.350067	-1.17742	0.303391	-0.408161	-0.72727	-1.36099	-0.106164	0.618175	-0.394413	0.178481	0.176146	-1.61004	1.22562	-0.205683	-0.846087	1.37738	-0.273206	0.902328	0.237988	-0.336935	-1.04261	0.478421	0.607157	0.492047
ENSG00000066135	KDM4A	protein_coding	lysine demethylase 4A	-0.268357	0.266148	0.163234	0.0855598	0.633881	0.602958	0.0374381	-0.231175	-0.656785	-0.186081	-0.320939	0.00767891	0.134723	0.38418	0.185466	0.0367413	0.386696	-0.0876909	0.337947	0.292994	0.234015	-0.259698	0.301495	0.135292	-0.407089	-0.49814	0.114011	0.63684	0.267011	-0.154228	0.300531	-0.383889	0.604885	-0.171014	-0.737818	0.340562	0.456525	-0.146871	-0.020849	-0.105466	0.148825	-0.230696	0.0812693	-0.203733	-0.745038	-0.0397228
ENSG00000196639	HRH1	protein_coding	histamine receptor H1	1.2431	-0.642331	0.433046	0.410914	0.155772	-0.263559	-1.10423	-0.0039501	1.06855	1.9144	1.08188	-0.56169	0.539678	-0.393902	0.323815	0.632825	-0.112412	-0.506035	-0.18944	-0.245681	-2.01257	-0.444842	-1.93141	-1.10396	1.19979	0.197874	-0.626154	1.05807	-0.733832	-0.244218	-1.23616	-0.154812	-0.685686	-2.2864	0.124895	-0.502164	-0.754333	0.00494449	-0.622576	0.193992	-0.141089	0.244701	-1.15807	0.23765	2.97733	0.821147
ENSG00000243649	CFB	protein_coding	complement factor B	-0.671248	-1.90655	2.25193	-0.851044	2.10057	-0.328309	-0.315113	-0.326871	-0.206506	1.74861	0.193641	1.39504	0.813486	-1.36627	0.245947	-0.655549	0.685385	-1.0969	2.85437	0.968253	-1.90529	-1.67729	0.113562	-1.81983	-1.57408	0.909742	-1.13047	-3.049	0.271036	0.322399	0.205347	-0.543678	-1.37789	0.254596	2.12978	-1.86056	-1.61071	-1.74136	1.28116	-2.75974	-1.46116	1.29899	-0.912938	1.25207	-0.331098	1.88315
ENSG00000118655	DCLRE1B	protein_coding	DNA cross-link repair 1B	0.10425	-0.323286	0.194954	0.397079	0.286206	0.366331	0.489333	-0.447226	0.597867	0.193384	-0.4659	-0.0773224	1.4934	0.215407	0.629473	0.108147	0.337867	-0.191228	0.487596	-0.167536	-0.230352	-0.721158	-0.378791	0.153153	0.155786	-0.252981	-0.302644	0.828467	-0.110732	-0.498838	-0.0115243	-1.06709	0.333306	-0.302573	-0.39421	-0.40636	0.181805	0.286231	-0.0529892	-0.073094	0.00926947	0.292898	0.55696	-0.0632538	-0.479918	-0.160093
ENSG00000261505	AL031714.1	antisense		-0.465167	-0.114781	0.838946	-0.941331	0.442178	-0.721949	-0.253297	0.285571	-0.390463	0.44405	0.448864	-0.293827	0.477637	-0.268665	-0.00673792	-0.431319	-1.04178	0.918067	-0.493293	0.0194792	0.433598	-1.95196	-0.752882	-0.106779	0.459747	0.442539	0.549961	-0.57335	-0.940989	-0.325614	-0.527774	-0.230938	1.01721	-3.0559	-1.59905	1.19506	1.56546	-0.456277	1.20187	-0.0244215	0.940367	0.967881	-0.0969161	1.56631	0.68886	0.142293
ENSG00000123124	WWP1	protein_coding	WW domain containing E3 ubiquitin protein ligase 1	0.29354	0.0050224	-0.182024	0.342707	0.116967	-0.292689	-0.761426	0.358253	0.55741	-0.146078	0.176596	-0.435073	0.880564	0.00764835	0.678359	-0.25631	0.76491	0.488397	-0.877028	-0.0561632	-0.454391	-0.107223	1.0518	0.74131	0.0465848	0.452919	0.220308	1.26407	-0.318586	-0.500753	0.191228	-0.716286	-0.299911	-0.115991	-0.504303	-0.264922	0.462576	-0.286685	0.560621	-0.530542	-0.618311	0.381887	1.23351	0.406759	-0.552605	-0.80262
ENSG00000188352	FOCAD	protein_coding	focadhesin	-0.534094	-0.208325	-0.276966	0.511133	0.47455	0.256269	0.967369	-0.814562	-0.436761	-0.216765	0.709742	-0.200409	-0.0447362	0.347225	0.702172	0.154478	0.860665	-0.108724	-0.388811	0.303099	0.361969	0.53938	0.0211651	0.589967	-0.981515	0.0174848	-0.146367	0.733232	-0.75184	-0.0692527	0.00332917	0.570197	-0.263418	0.190162	-0.232224	0.893201	0.64317	-0.687185	-0.114703	-0.118973	-0.524431	-0.580669	0.632197	-0.142101	-0.15918	-0.694496
ENSG00000273117	AC144652.1	lincRNA		0.774039	-0.689308	-0.341552	0.193223	-0.385324	-0.678469	0.859722	-0.438564	2.89671	-1.08394	2.02498	0.0852963	-1.17075	-1.00878	0.527666	0.631356	-1.04128	0.94471	-0.0452656	-2.67884	1.62301	1.91442	-0.211269	-0.839236	-0.33213	3.32958	-1.74928	-0.330588	-1.55326	-0.119196	0.955273	-0.957891	0.582259	-0.72805	0.718425	1.05961	1.351	-0.358323	1.17266	1.51194	-1.01906	0.474	0.231569	-1.02148	-0.504085	-1.48761
ENSG00000157600	TMEM164	protein_coding	transmembrane protein 164	-0.368341	-0.0607968	0.12176	0.0651176	0.332264	0.730128	0.23548	0.257971	-0.535195	-0.0327845	0.250113	-0.0344122	1.16583	0.492554	0.676784	-0.217289	-0.264561	0.0893481	-0.12714	0.0480212	0.0789556	-0.539528	0.787048	0.25187	0.134448	0.015227	0.38096	-0.00592408	0.125694	0.0167008	-0.911505	-0.540256	-0.211544	-0.693363	-0.605525	-0.308509	0.152978	-0.151465	0.504408	0.359711	0.361254	-0.6205	0.674043	-0.18972	-0.346844	0.028289
ENSG00000235173	HGH1	protein_coding	HGH1 homolog	0.29265	-0.266431	0.0815995	-0.140689	-0.659045	-0.323172	-0.692199	1.77087	0.622936	-0.484624	0.031382	-0.746034	1.00389	0.00336691	0.525346	-0.182165	-0.583558	-0.289589	-1.04073	0.0414063	0.203497	1.15418	-0.121495	0.952646	0.64602	-0.0520546	0.504991	0.867026	0.271762	-0.234319	-0.701148	0.597497	-0.0511711	0.861633	0.873422	-0.343093	0.564886	-0.442448	-0.0220892	-0.0253381	-0.317999	-0.938637	0.314183	-0.337349	-0.637599	-0.503407
ENSG00000273899	NOL12	protein_coding	nucleolar protein 12	0.122087	-0.481984	0.0660887	-1.27956	-1.12901	-0.592397	0.294779	0.168876	0.206976	0.351811	-0.0561524	-0.220425	0.313251	-0.0899353	-1.00542	-0.337728	-0.990547	-0.48744	-0.377812	-0.375693	0.614315	1.01305	-0.654781	0.0425553	-0.628258	0.0207782	-0.360424	-0.443435	-0.113069	0.0823066	0.25918	0.965013	0.184673	0.895015	0.807308	0.0691449	0.608766	0.179706	0.2488	0.525169	0.0676751	0.547692	-0.923978	-0.392867	0.365864	-0.0601598
[truncated: 88 more rows]
[truncated: 16 more columns]

## Sheet: Table S2
Gene ID	Symbol	Biotype	Name	rel. expression
[truncated: 1,890 more rows]
[truncated: 17 more columns]
